# Supplementary material for: Post retraction citations among manuscripts reporting a radiology-imaging diagnostic method
Source: PLoS One. 2019 Jun 13;14(6):e0217918. doi: 10.1371/journal.pone.0217918 (PMC6563977; doi:10.1371/journal.pone.0217918)
Supplement: S1 File — (XLSX) [file pone.0217918.s001.xlsx]

## Sheet: data-articles
ID	Month of publication	Year of publication	Publication (month-year)	US	ImagingTechnique	Type-of-manuscript	Title	Journal	Full name of journal	WOS-Q	WOS-Domain	No-of-authors	Country	link	Month-retaction	Year-restacted	Retraction (month-year)	ID	Relaps-Time (months)	Reason	No. of citations post retraction	Time-post-retraction (months)	WCIpost	Number of citations prior retraction	Time-prior-retraction (months)	WCIprior	HigherCited-postRetraction	High-WCIpost-prior	WCIprior/WCIpost
1	September	2013	September-2013	0	CT	case report	Emphysematous cystitis and emphysematous pyelitis: a clinically misleading association	Pan Afr Med J.	Pan African Medical Journal			8	Morocco	https://www.ncbi.nlm.nih.gov/pubmed/24498467	August	2015	August-2015	1	23	plagiarism	1	22	0.545455	1	23	0.521739	no	yes	1.04545
2	October	2013	October-2013	0	PET	review	Neuroradiological advances detect abnormal neuroanatomy underlying neuropsychological impairments: the power of PET imaging	Eur J Nucl Med Mol Imaging.	European Journal of Nuclear Medicine and Molecular Imaging	Q1	Radiology, Nuclear Medicine & Medical Imaging	2	USA	https://www.ncbi.nlm.nih.gov/pubmed/23576100	November	2013	November-2013	2	1	plagiarism	2	43	0.55814	0	1	0	yes	yes	#DIV/0!
3	November	2011	November -2011	0	X-ray and PET	review	Current concepts of surveillance and its significance in head and neck cancer	Ann R Coll Surg Engl.	Annals of the Royal College of Surgeons of England	Q3	Surgery	5	India	https://www.ncbi.nlm.nih.gov/pubmed/22041231	April	2012	April-2012	3	5	no consent of the co-authors	13	62	2.51613	2	5	4.8	yes	no	0.524194
4	March	2006	March-2006	0	MRI	review	New horizons in genitourinary oncologic imaging	Abdom Imaging.	Abdominal Imaging	Q3	Radiology, Nuclear Medicine & Medical Imaging	1	USA	https://www.ncbi.nlm.nih.gov/pubmed/16333696	April	2015	April-2015	4	109	plagiarism	1	26	0.461538	8	109	0.880734	no	no	0.524038
5	November	2011	November -2011	0	MRI	research article	Mn-porphyrins as novel molecular magnetic resonance imaging contrast agents	J Endourol.	Journal of Endourology	Q3	Urology & Nephrology	11	USA	https://www.ncbi.nlm.nih.gov/pubmed/22050509	October	2012	October-2012	5	11	publisher error	2	56	0.428571	0	11	0	yes	yes	#DIV/0!
6	March	2012	March-2012	0	CT and MIR	case report	CT and MR findings in a neuroforaminal extraskeletal Ewing sarcoma mimicking benign nerve sheath tumor	Ir J Med Sci.	Iranian Journal of Medical Sciences			4	Belgium	https://www.ncbi.nlm.nih.gov/pubmed/20676795	October	2012	October-2012	6	7	plagiarism	0	56	0	0	7	0	no	no	#DIV/0!
7	April	2001	April-2001	1	US	research article	Usefulness of two-dimensional echocardiography and myocardial perfusion imaging for immediate evaluation of chest pain in the emergency department	Resuscitation.	Resuscitation	Q1	Emergency Medicine	4	Italy	https://www.ncbi.nlm.nih.gov/pubmed/11334691	July	2002	July-2002	7	15	plagiarism	7	179	0.469274	1	15	0.8	yes	no	0.586592
8	July	2011	July-2011	0	MRI	review	Neuroimaging in metabolic disorders	J Neuroimaging.	Journal of Neuroimaging	Q3	Radiology, Nuclear Medicine & Medical Imaging	5	Turkey	https://www.ncbi.nlm.nih.gov/pubmed/21385274	July	2013	July-2013	8	24	publisher error	0	47	0	0	24	0	no	no	#DIV/0!
9	May	2001	May-2001	1	US	research article	Safety and feasibility of two-dimensional echocardiography and myocardial perfusion imaging in patients with chest pain	Angiology.	Angiology	Q4	Peripheral Vascular Disease	4	Italy	https://www.ncbi.nlm.nih.gov/pubmed/11386380	July	2002	July-2002	9	14	no motivation	1	179	0.0670391	1	14	0.857143	no	no	0.0782123
10	July	2015	July-2015	0	MRI	case report	Hepatic hydatid cyst	Korean J Intern Med.	Korean Journal of Internal Medicine	Q2	Medicine, General & Internal	1	Korea	https://www.ncbi.nlm.nih.gov/pubmed/26161026	January	2017	January-2017	10	18	duplicate publication	0	5	0	1	18	0.666667	no	no	0
11	October	1990	October-1990	0	scintigraphy	case series	Thoracic stomach: comparative evaluation of endoscopy, gastric aspirate analysis and hepatobiliary scintigraphy in the diagnosis of duodeno-gastric reflux	Indian J Gastroenterol.	Indian Journal of Gastroenterology			7	India	https://www.ncbi.nlm.nih.gov/pubmed/2258211	July	1993	July-1993	11	33	repetitive publication	2	287	0.0836237	0	33	0	yes	yes	#DIV/0!
12	January	2013	January-2013	0	MRI	research article	Correlation of electrocardiographic changes and myocardial fibrosis in patients with hypertrophic cardiomyopathy detected by cardiac magnetic resonance imaging	Clin Cardiol.	Clinical Cardiology	Q3	Cardiac & Cardivascular Systems	7	South Korea	https://www.ncbi.nlm.nih.gov/pubmed/23070984	November	2013	November-2013	12	10	no consent of the co-authors	9	43	2.51163	0	10	0	yes	yes	#DIV/0!
13	January	2006	January-2006	0	MRI	research article	Brain magnetic resonance imaging abnormalities after the Norwood procedure using regional cerebral perfusion	J Thorac Cardiovasc Surg.	Journal of Thoracic and Cardiovascular Surgery	Q1	Cardiac & Cardivascular Systems	9	USA	https://www.ncbi.nlm.nih.gov/pubmed/16399311	June	2006	June-2006	13	5	publisher error	124	132	11.2727	1	5	2.4	yes	yes	4.69697
14	July	2011	July-2011	1	US	case report	An unusual cause of paralysis of the peroneal nerve: a report of 3 cases	J Pediatr Orthop.	Journal of Pediatric Orthopedics			5	Switzerland	https://www.ncbi.nlm.nih.gov/pubmed/21654448	October	2012	October-2012	14	15	duplicate publication	6	56	1.28571	0	15	0	yes	yes	#DIV/0!
15	November	2012	November-2012	0	MRI	research article	Bayes clustering and structural support vector machines for segmentation of carotid artery plaques in multicontrast MRI	Comput Math Methods Med.	Computational and Mathematical Methods in Medicine	Q4	Mathematical & Computational Biology	5	China	https://www.ncbi.nlm.nih.gov/pubmed/23365619	March	2014	March-2014	15	16	errors in the manuscript	0	39	0	5	16	3.75	no	no	0
16	September	1995	September-1995	0	CT and MRI	case series	Pituitary microadenoma. MR appearance and correlation with CT	Acta Radiol.	Acta Radiologica		Radiology, Nuclear Medicine & Medical Imaging	2	China	https://www.ncbi.nlm.nih.gov/pubmed/7640099	November	1999	November-1999	16	50	errors in the manuscript	13	211	0.739336	4	50	0.96	yes	no	0.770142
17	May	2013	May-2013	0	MRI	case report	Does changing from a first generation antipsychotic (perphenazin) to a second generation antipsychotic (risperidone) alter brain activation and motor activity? A case report	BMC Res Notes.	BMC Research Notes			3	Norway	https://www.ncbi.nlm.nih.gov/pubmed/23648137	August	2013	August-2013	17	3	errors in data	0	46	0	0	3	0	no	no	#DIV/0!
18	July	2014	July-2014	1	US - CEUS	research article	Clinical application of contrast enhanced ultrasound to diagnose benign prostatic hyperplasia	Diagn Pathol.	Diagnostic Pathology	Q2	Pathology	6	China	https://www.ncbi.nlm.nih.gov/pubmed/24986664	October	2015	October-2015	18	15	inapropriate peer-review	0	20	0	1	15	0.8	no	no	0
19	January	2012	January-2012	0	MRI	research article	Etiology of rotator cuff tears in paraplegic patients: a case-control study	J Shoulder Elbow Surg.	Journal of Shoulder and Elbow Surgery	Q1	Othopedics	8	Germany	https://www.ncbi.nlm.nih.gov/pubmed/22014611	July	2012	July-2012	19	6	duplicate publication	1	59	0.20339	0	6	0	yes	yes	#DIV/0!
20	October	2002	October-2002	0	PET - SPECT	research article	Size and P-glycoprotein expression limit 99mTc-tetrofosmin uptake in parathyroid adenomas	Nucl Med Commun.	Nuclear Medicine Communications	Q3	Radiology, Nuclear Medicine & Medical Imaging	1	Taiwan	https://www.ncbi.nlm.nih.gov/pubmed/12352599	September	2008	September-2008	20	71	plagiarism	2	105	0.228571	7	71	1.1831	no	no	0.193197
21	December	2011	December-2011	0	PET	research article	Dual-time point positron emission tomography findings of benign mediastinal lymph nodes in a tuberculosis-endemic region	Jpn J Radiol.	Japanese Journal of Radiology	Q4	Radiology, Nuclear Medicine & Medical Imaging	2	Korea	https://www.ncbi.nlm.nih.gov/pubmed/22009418	October	2012	October-2012	21	10	duplicate publication	10	56	2.14286	1	10	1.2	yes	yes	1.78571
22	August	2010	August-2010	0	MRI	research article	Vessel-encoded dynamic magnetic resonance angiography using arterial spin labeling	Magn Reson Med.	Magnetic Resonance in Medicine	Q1	Radiology, Nuclear Medicine & Medical Imaging	6	UK	https://www.ncbi.nlm.nih.gov/pubmed/20665787	March	2011	March-2011	22	7	duplicate publication	11	75	1.76	0	7	0	yes	yes	#DIV/0!
23	May	2004	May-2004	0	CT	case series	CT features of bladder small cell carcinoma	Clin Imaging.	Clinical Imaging	Q4	Radiology, Nuclear Medicine & Medical Imaging	1	South Korea	https://www.ncbi.nlm.nih.gov/pubmed/15158225	November	2006	November-2006	23	30	duplicate publication	9	127	0.850394	4	30	1.6	yes	no	0.531496
24	July	2011	July-2011	0	PET	research article	Measurement of tumor volume by PET to evaluate prognosis in patients with advanced non-small cell lung cancer treated by non-surgical therapy	Acta Radiol.	Acta Radiologica	Q3	Radiology, Nuclear Medicine & Medical Imaging	7	China	https://www.ncbi.nlm.nih.gov/pubmed/21508201	July	2012	July-2012	24	12	plagiarism	15	59	3.05085	3	12	3	yes	yes	1.01695
25	September	2009	September-2009	0	MRI	case report	Expanding the phenotype of a neurofibromatosis type 1-like syndrome: a patient with a SPRED1 mutation and orbital manifestations	Ophthal Plast Reconstr Surg.	Ophthalmic Plastic and Reconstructive Surgery	Q4	Opthalmology	3	USA	https://www.ncbi.nlm.nih.gov/pubmed/19966658	April	2010	April-2010	25	7	errors in the manuscript	0	86	0	0	7	0	no	no	#DIV/0!
26	March	2008	March-2008	1	US - CHI	research article	Contrast harmonic ultrasound and indocyanine-green fluorescence video angiography for evaluation of dermal and subdermal microcirculation in free parascapular flaps	Clin Hemorheol Microcirc.	Clinical Hemorheology and Microcirculation	Q4	Peripheral Vascular Disease	12	Germany	https://www.ncbi.nlm.nih.gov/pubmed/18094456	January	2013	January-2013	26	58	publisher error	4	53	0.90566	16	58	3.31034	no	no	0.273585
27	November	2011	November-2011	0	CT	research article	Usefulness of systemic computed tomography (CT) scanning in the detection of malignant lymphadenopathy	Medicine (Baltimore).	Medicine	Q1	Medicine, General & Internal	7	Japan	https://www.ncbi.nlm.nih.gov/pubmed/22033453	May	2013	May-2013	27	18	errors in data	1	49	0.244898	1	18	0.666667	no	no	0.367347
28	June	1994	June-1994	1	US - Doppler	research article	Doppler ultrasound of the uteroplacental circulation in the prediction of pregnancy outcome in women with raised maternal serum alpha-fetoprotein	Br J Obstet Gynaecol.	British Journal of Obstetrics and Gynaecology		Obstetrics & Gynecology	4	UK	https://www.ncbi.nlm.nih.gov/pubmed/7517180	November	1995	November-1995	28	17	errors in data	0	259	0	0	17	0	no	no	#DIV/0!
29	March	2014	March-2014	0	CT	research article	Prognostic utility of coronary computed tomographic angiography: a 5-year follow-up in type 2 diabetes patients with suspected coronary artery disease	J Diabetes Res.	Journal of Diabetes Research	Q4	Endocrinology & Metabolism	5	China	https://www.ncbi.nlm.nih.gov/pubmed/24772442	January	2015	January-2015	29	10	plagiarism	1	29	0.413793	0	10	0	yes	yes	#DIV/0!
30	October	1998	October-1998	1	US - Ecocardiography	research article	Incidence of dilated cardiomyopathy and detection of HIV in myocardial cells of HIV-positive patients. Gruppo Italiano per lo Studio Cardiologico dei Pazienti Affetti da AIDS	N Engl J Med.	New England Journal of Medicine	Q1	Medicine, General & Internal	4	Italy	https://www.ncbi.nlm.nih.gov/pubmed/9770555	July	2002	July-2002	30	45	plagiarism	144	179	9.65363	79	45	21.0667	yes	no	0.458242
31	March	1983	March-1983	1	US	research article	Phenylephrine stress in the evaluation of patients with congestive cardiomyopathies	Invest Radiol.	Investigative Radiology		Radiology, Nuclear Medicine & Medical Imaging	1	USA	https://www.ncbi.nlm.nih.gov/pubmed/6345451	February	1986	February-1986	31	35	errors in data	0	376	0	0	35	0	no	no	#DIV/0!
32	September	2000	September-2000	1	US	research article	What do contrast media add to three-dimensional power Doppler evaluation of adnexal masses	Croat Med J.	Croatian Medical Journal		Medicine, General & Internal	3	Croatia	https://www.ncbi.nlm.nih.gov/pubmed/10962043	April	2007	April-2007	32	79	plagiarism	2	122	0.196721	8	79	1.21519	no	no	0.161885
33	January	2010	January-2010	0	PET	research article	An innovative noninvasive respiratory stress test indicates significant coronary artery disease	Cardiovasc Revasc Med.	Cardiovascular Revascularization Medicine			9	USA	https://www.ncbi.nlm.nih.gov/pubmed/20129357	March	2011	March-2011	33	14	errors in data	2	75	0.32	1	14	0.857143	yes	no	0.373333
34	February	1999	February-1999	1	US	research article	Role of intravascular ultrasound imaging in identifying vulnerable plaques	Herz.	HERZ	Q3	Cardiac & Cardivascular Systems	7	Germany	https://www.ncbi.nlm.nih.gov/pubmed/10093011	February	2014	February-2014	34	180	plagiarism	1	40	0.3	22	180	1.46667	no	no	0.204545
35	June	2012	June-2012	0	CT	case report	Thrombus arising from the ascending aorta	Asian Cardiovasc Thorac Ann.	Asian Cardiovascular & Thoracic Annals			4	Japan	https://www.ncbi.nlm.nih.gov/pubmed/22718733	August	2013	August-2013	35	14	duplicate publication	0	46	0	0	14	0	no	no	#DIV/0!
36	January	2010	January-2010	1	US-CT-MRI	research article	Prognostic factors in retroperitoneal fibrosis	J Med Life.	Journal of Medicine and Life			11	Romania	https://www.ncbi.nlm.nih.gov/pubmed/20302193	June	2012	June-2012	36	29	duplicate publication	6	60	1.2	2	29	0.827586	yes	yes	1.45
37	April	2006	April-2006	0	scintigraphy	research article	Cardiovascular dysautonomia in Parkinson's disease and multiple system atrophy	Acta Neurol Scand.	Acta Neurologica Scandinavica			6	Japan	https://www.ncbi.nlm.nih.gov/pubmed/16542160	September	2008	September-2008	37	29	errors in data	8	105	0.914286	13	29	5.37931	no	no	0.169963
38	October	2008	October-2008	0	MRI	research article	3D delineation of prostate, rectum and bladder on MR images	Comput Med Imaging Graph.	Computerized Medical Imaging and Graphics	Q4	Radiology, Nuclear Medicine & Medical Imaging	5	France	https://www.ncbi.nlm.nih.gov/pubmed/18692991	December	2008	December-2008	38	2	plagiarism	9	102	1.05882	1	2	6	yes	no	0.176471
39	October	2009	October-2009	0	CT	case report	Rare orbitocranial tumour in an adult	Orbit.	Orbit			2	India	https://www.ncbi.nlm.nih.gov/pubmed/19874121	November	2015	November-2015	39	73	duplicate publication	1	19	0.631579	1	73	0.164384	no	yes	3.84211
40	August	2008	August-2008	1	US	research article	Impact of aortic arch stiffness on recurrence of stroke in patients with acute ischemic stroke	Circ J.	Circulation Journal	Q2	Cardiac & Cardivascular Systems	7	Japan	https://www.ncbi.nlm.nih.gov/pubmed/18654017	November	2008	November-2008	40	3	plagiarism	1	103	0.116505	0	3	0	yes	yes	#DIV/0!
41	March	1998	March-1998	1	US	research article	Intervillous blood flow in patients with missed abortion	Croat Med J.	Croatian Medical Journal		Medicine, General & Internal	6	Croatia	https://www.ncbi.nlm.nih.gov/pubmed/9475806	June	2007	June-2007	41	111	duplicate publication	0	120	0	2	111	0.216216	no	no	0
42	August	2002	August-2002	1	US - IVUS	research article	Multiple atherosclerotic plaque rupture in acute coronary syndrome: a three-vessel intravascular ultrasound study	Circulation.	Circulation	Q1	Peripheral Vascular Disease	10	France	https://www.ncbi.nlm.nih.gov/pubmed/12176951	June	2012	June-2012	42	118	duplicate publication	108	60	21.6	473	118	48.1017	no	no	0.449049
43	May	2006	May-2006	1	US - cord	research article	Baseline plasma N-terminal pro-B-type natriuretic peptide is associated with the extent of stress-induced myocardial ischemia during dobutamine stress echocardiography	Coron Artery Dis.	Coronary Artery Disease	Q3	Peripheral Vascular Disease	10	Netherlands	https://www.ncbi.nlm.nih.gov/pubmed/16728876	December	2013	December-2013	43	91	errors in data	3	42	0.857143	6	91	0.791209	no	yes	1.08333
44	August	2007	August-2007	1	US	research article	Transurethral ultrasonography-guided injection of adult autologous stem cells versus transurethral endoscopic injection of collagen in treatment of urinary incontinence	World J Urol.	World Journal of Urology	Q2	Urology & Nephrology	9	Austria	https://www.ncbi.nlm.nih.gov/pubmed/17701044	October	2010	October-2010	44	38	no motivation	34	80	5.1	26	38	8.21053	yes	no	0.621154
45	October	2008	October-2008	1	US	case report	Ultrasonography reinvents the originally described technique for ganglion impar neurolysis in perianal cancer pain	Anesth Analg.	Anesthesia and Analgesia	Q2	Anesthesiology	6	India	https://www.ncbi.nlm.nih.gov/pubmed/18806057	December	2010	December-2010	45	26	plagiarism	10	78	1.53846	9	26	4.15385	yes	no	0.37037
46	November	2006	November -2006	0	MRI	research article	Diagnostic value of proton MR spectroscopy in peripheral arterial occlusive disease: a prospective evaluation	AJR Am J Roentgenol.	AJR. American Journal of Roentgenology	Q2	Radiology, Nuclear Medicine & Medical Imaging	7	Germany	https://www.ncbi.nlm.nih.gov/pubmed/17056923	August	2007	August-2007	46	9	errors in data	3	118	0.305085	1	9	1.33333	yes	no	0.228814
47	January	2001	January-2001	0	SPECT	case series	Nocturnal paroxysmal dystonia related to a prerolandic dysplasia	Epilepsy Res.	Epilepsy Research	Q1	Clinical Neurology	6	Spain	https://www.ncbi.nlm.nih.gov/pubmed/11137385	July	2001	July-2001	47	6	duplicate publication	4	191	0.251309	1	6	2	yes	no	0.125654
48	July	2012	July-2012	1	US	case report	Pheochromocytoma and pregnancy: complications and solutions (case report)	Georgian Med News.	Georgian Medical News			1	Georgia	https://www.ncbi.nlm.nih.gov/pubmed/22899418	October	2012	October-2012	48	3	no motivation	1	56	0.214286	0	3	0	yes	yes	#DIV/0!
49	February	2013	February-2013	0	CT	research article	Diagnostic accuracy of 320-row computed tomography as compared with invasive coronary angiography in unselected, consecutive patients with suspected coronary artery disease	Int J Cardiovasc Imaging.	International Journal of Cardiovascular Imaging	Q2	Radiology, Nuclear Medicine & Medical Imaging	10	Italy	https://www.ncbi.nlm.nih.gov/pubmed/22806317	April	2014	April-2014	49	14	plagiarism	8	38	2.52632	5	14	4.28571	yes	no	0.589474
50	August	2009	August-2009	0	MRI	research article	Glioma grading: sensitivity, specificity, positive and negative predictive values of diffusion and perfusion imaging	J Neurooncol.	Journal of Neuro-oncology	Q2	Clinical Neurology	8	India	https://www.ncbi.nlm.nih.gov/pubmed/19229590	September	2013	September-2013	50	49	plagiarism	58	45	15.4667	54	49	13.2245	yes	yes	1.16955
51	November	2008	November -2008	1	CT and US	case series	The evaluation of computed tomography scans and ultrasounds in the differential diagnosis of periapical lesions	J Endod.	Journal of Endodontics	Q1	Dentistry, Oral Surgery & Medicine	3	India	https://www.ncbi.nlm.nih.gov/pubmed/18928838	May	2017	May-2017	51	102	plagiarism	1	1	12	40	102	4.70588	no	yes	2.55
52	October	2007	October-2007	0	scintigraphy	research article	Reduced cardiac 123I-MIBG uptake reflects cardiac sympathetic dysfunction in Lewy body disease	Neurology.	Neurology	Q1	Clinical Neurology	9	Japan	https://www.ncbi.nlm.nih.gov/pubmed/17909159	July	2008	July-2008	52	9	errors in data	28	107	3.14019	1	9	1.33333	yes	yes	2.35514
53	September	2007	September-2007	0	scintigraphy	research article	Characteristics of orthostatic hypotension in Parkinson's disease	Brain	Brain	Q1	Clinical Neurology	9	Japan	https://www.ncbi.nlm.nih.gov/pubmed/17673498	June	2008	June-2008	53	9	errors in data	44	108	4.88889	2	9	2.66667	yes	yes	1.83333
54	April	2007	April-2007	1	US	case series	Spontaneous perforation of the extrahepatic bile duct in infancy: report of two cases and literature review	Eur J Pediatr Surg.	European Journal of Pediatric Surgery	Q4	Pediatrics	9	Tunisia	https://www.ncbi.nlm.nih.gov/pubmed/17503309	February	2009	February-2009	54	22	duplicate publication	5	100	0.6	1	22	0.545455	yes	yes	1.1
																	2017-06-01

## Sheet: citations
US	Id-art	Year of retraction	Type	Title	Journal/Book	Year	Time from retraction to citation (years)	No-authors	Country	Type-of-citation	Appear as retracted in the list of references
0	1	2015		Emphysematous pyelitis and cystitis associated with vesicoureteral reflux in a diabetic dog	Can Vet J	2016	1	6	Italy	positive	yes
0	2	2013		Clinical impact of 18F-FDG-PET/CT in the extra cardiac work-up of patients with infective endocarditi	European Heart Journal Cardiovascular Imaging	2014	1	5	Denmark	positive	no
0	2	2013		PET imaging reveals brain functional changes in internet gaming disorder	European Journal of Nuclear Medicine and Molecular Imaging	2014	1	7	China	positive	no
0	3	2012		Failure pattern and salvage treatment after radical treatment of head and neck cancer	Acta Oncologica	2016	4	3	Denmark	positive	no
0	3	2012		A longitudinal study of follow-up activities after curative treatment for head and neck cancer	Acta Oncologica	2015	3	3	Denmark	positive	no
0	3	2012		LINE-1 and alu methylation patterns in lymph node metastases of head and neck cancers	Asian Pacific Journal of Cancer Prevention	2012	0	4	Thailand	positive	no
0	3	2012	book chapter	Head and neck cancer prevention	Book- Head and Neck Cancer: Multimodality Management, Second Edition	2016	4
0	3	2012		Genetic variants in p53-related genes confer susceptibility to second primary malignancy in patients with index squamous cell carcinoma of head and neck	Carcinogenesis	2013	1	10	USA	positive	yes
0	3	2012		Follow-up in head and neck cancer: Do more does it mean do better? A systematic review and our proposal based on our experience	Clinical and Experimental Otorhinolaryngology	2016	4	3	Italy	positive	yes
0	3	2012		Incidence of second primary malignancies in patients with treated head and neck cancer: A comprehensive review of literature	Current Medical Research and Opinion	2012	0	2	USA	positive	no
0	3	2012		Post-therapeutic surveillance strategies in head and neck squamous cell carcinoma	European Archives of Oto-Rhino-Laryngology	2013	1	22	Belgium	positive	no
0	3	2012		Incidence of second metachronous head and neck cancers: Population-based outcomes over 25 years	Laryngoscope	2014	2	6	Canada	positive	no
0	3	2012		Post-therapeutic Surveillance Schedule for Oral Cancer: Is There Agreement?	Oral and Maxillofacial Surgery	2012	0	5	USA + China	positive	no
0	3	2012		Follow-up of oral cancer patients: three uneventful years may be enough	Oral Surgery, Oral Medicine, Oral Pathology and Oral Radiology	2016	4	4	Netherlands	positive	no
0	3	2012		CT examination for local recurrence diagnosis in squamous cell carcinomas in the head and neck area | [CT-Untersuchung zur Lokalrezidivdiagnostik bei Plattenkarzinomen im Kopf-Hals-Bereich]	Strahlentherapie und Onkologie	2012	0	2	Deuthland	positive	no
0	3	2012		Eliciting Preferences for Clinical Follow-Up in Patients with Head and Neck Cancer Using Best-Worst Scaling	Value in Health	2017	5	8	Norway + UK + Italy	positive	no
0	4	2015		New data on the morphology of blood in the study of cancer	International Journal of Pharmacy and Technology	2016	1	4	Russia	positive	no
1	5	2012		Synthesis, antinociceptive and anti-inflammatory effects of porphyrins	Bioorganic and Medicinal Chemistry	2015	3	6	Mexico	positive	no
0	5	2012		Preparation and biological evaluation of a carrier free 90yttrium labelled porphyrin as a possible agent for targeted therapy of tumor	Journal of Porphyrins and Phthalocyanines	2017	5	5	Iran	positive	no
1	7	2002		Negative predictive value and potential cost savings of acute nuclear myocardial perfusion imaging in low risk patients with suspected acute coronary syndrome: A prospective single blinded study	BMC Emergency Medicine	2009	7	7	Sweden	positive	no
1	7	2002		Part 10: Acute coronary syndromes: 2010 American Heart Association Guidelines for Cardiopulmonary Resuscitation and Emergency Cardiovascular Care	Circulation	2010	8	10	USA	positive	no
1	7	2002		Application of methods for central statistical monitoring in clinical trials	Clinical Trials	2013	11	3	UK	negative	no
1	7	2002		Association of early stress testing with outcomes for emergency department evaluation of suspected acute coronary syndrome	Critical Pathways in Cardiology	2016	14	13	USA	positive	no
1	7	2002	no fulltext	Chest pain: An update	Current Opinion in Anaesthesiology	2002	0	2	Sweden
1	7	2002		Part 9: Acute coronary syndromes: 2010 International consensus on cardiopulmonary resuscitation and emergency cardiovascular care science with treatment recommendations	Resuscitation	2010	8	12	USA	positive	no
1	7	2002		Ultrasound of non traumatic acute abdomen: Extra-digestive causes | [Ultraschalldiagnostik des nichttraumatischen akuten abdomens: Die ursachen außerhalb des gastro-intestinaltraktes]	Ultraschall in der Medizin	2002	0	5	Germany	positive	no
1	9	2002	no fulltext	Nuclear cardiology in acute coronary syndromes	Quarterly Journal of Nuclear Medicine and Molecular Imaging	2005	3	2	Germany
0	11	1993		Classification schema of symptomatic enterogastric reflux utilizing sincalide augmentation on hepatobiliary scintigraphy	Journal of Nuclear Medicine Technology	2014	21	4	USA	positive	no
0	11	1993		Comparative evaluation of intragastric bile acids and hepatobiliary scintigraphy in the diagnosis of duodenogastric reflux	World Journal of Gastroenterology	2013	20	7	China	positive	no
0	12	2013		QRS widening rates and genetic polymorphisms of matrix metalloproteinases in a cohort of patients with chronic heart failure	Canadian Journal of Cardiology	2014	1	7	Brazil	positive	no
0	12	2013		Clinical characteristics and prognosis of end-stage hypertrophic cardiomyopathy	Chinese Medical Journal	2015	2	8	China	positive	no
0	12	2013		Increased Transforming Growth Factor-β Levels Associated with Cardiac Adverse Events in Hypertrophic Cardiomyopathy	Clinical Cardiology	2015	2	10	Turkey	positive	no
0	12	2013		Impact of adverse left ventricular remodeling on sudden cardiac death in patients with hypertrophic cardiomyopathy	Clinical Cardiology	2014	1	6	Netherlands	positive	no
0	12	2013		Relationship between electrocardiographic findings and Cardiac Magnetic Resonance phenotypes in patients with Hypertrophic Cardiomyopathy	IJC Heart and Vasculature	2016	3	10	Italy	positive	no
0	12	2013		Normal computerized Q wave measurements in healthy young athletes	Journal of Electrocardiology	2017	4	4	USA	positive	no
0	12	2013		ECG-derived spatial QRS-T angle is strongly associated with hypertrophic cardiomyopathy	Journal of Electrocardiology	2017	4	4	USA + Sweden + Switherland	positive	no
0	12	2013		Kinetic index combining native and postcontrast myocardial T1 in hypertrophic cardiomyopathy	Journal of Magnetic Resonance Imaging	2015	2	10	France + UK	positive	no
0	12	2013		Sensitivity and specificity of electrocardiographic examination in detecting ventricular or atrial overloads in Persian cats with hypertrophic cardiomyopathy | [Sensibilidade e especificidade do exame eletrocardiográfico na detecção de sobrecargas atriais e/ou ventriculares em gatos da raça Persa com cardiomiopatia hipertrófica]	Pesquisa Veterinaria Brasileira	2016	3	9	Brazil	positive	no
0	13	2006		Understanding near-infrared spectroscopy	Advances in Neonatal Care	2011	5	2	USA	positive	no
0	13	2006		Electroencephalographic seizures after neonatal cardiac surgery with high-flow cardiopulmonary bypass	Anesthesia and Analgesia	2010	4	10	USA	positive	no
0	13	2006	book chapter	Neurologic Monitoring and Outcome	Anesthesia for Congenital Heart Disease	2009	3
0	13	2006	book chapter	History of Anesthesia for Congenital Heart Disease	Anesthesia for Congenital Heart Disease: Third Edition	2015	9
0	13	2006	book chapter	Neurological Monitoring and Outcome	Anesthesia for Congenital Heart Disease: Third Edition	2015	9
0	13	2006		Cerebral near-infrared spectroscopy (NIRS) in paediatric anaesthesia | [L'oxymétrie cérébrale transcutanée en anesthésie pédiatrique]	Annales Francaises d'Anesthesie et de Reanimation	2013	7	4	France	positive	no
0	13	2006		Multimodal neuromonitoring in pediatric cardiac anesthesia	Annals of Cardiac Anaesthesia	2014	8	3	USA	positive	no
0	13	2006		Evaluation of Cerebral Oxygenation During Procedural Sedation in Children Using Near Infrared Spectroscopy	Annals of Emergency Medicine	2009	3	4	USA	positive	no
0	13	2006		Congenital heart disease and brain development	Annals of the New York Academy of Sciences	2010	4	2	USA	positive	no
0	13	2006		Comparable Cerebral Blood Flow in Both Hemispheres During Regional Cerebral Perfusion in Infant Aortic Arch Surgery	Annals of Thoracic Surgery	2017	11	8	Germany	positive	no
0	13	2006		Effect of Intercurrent Operation and Cerebral Oxygenation on Developmental Trajectory in Congenital Heart Disease	Annals of Thoracic Surgery	2016	10	5	USA	positive	no
0	13	2006		Brain magnetic resonance immediately before surgery in single ventricles and surgical postponement	Annals of Thoracic Surgery	2014	8	14	USA	positive	no
0	13	2006		Direct innominate artery cannulation for antegrade cerebral perfusion in neonates undergoing arch reconstruction	Annals of Thoracic Surgery	2013	7	8	Israel	positive	no
0	13	2006		Evaluation of pediatric near-infrared cerebral oximeter for cardiac disease	Annals of Thoracic Surgery	2012	6	11	USA	positive	no
0	13	2006		Continuous cerebral perfusion for aortic arch repair: Hypothermia versus normothermia	Annals of Thoracic Surgery	2011	5	9	France	positive	no
0	13	2006		Deep hypothermic circulatory arrest does not impair neurodevelopmental outcome in school-age children after infant cardiac surgery	Annals of Thoracic Surgery	2010	4	11	USA	positive	no
0	13	2006		Right Ventricular Performance in the Fetus With Hypoplastic Left Heart Syndrome	Annals of Thoracic Surgery	2009	3	5	USA	positive	no
0	13	2006		Regional Low-Flow Perfusion Versus Circulatory Arrest in Neonates: One-Year Neurodevelopmental Outcome	Annals of Thoracic Surgery	2006	0	7	USA	positive	no
0	13	2006		Complex Neonatal Single Ventricle Palliation Using Antegrade Cerebral Perfusion	Annals of Thoracic Surgery	2006	0	6	USA	positive	no
0	13	2006		Neurology of congenital heart disease: Insight from brain imaging	Archives of Disease in Childhood: Fetal and Neonatal Edition	2007	1	2	Canada+USA	positive	no
0	13	2006		Correlation between cerebral-renal near-infrared spectroscopy and ipsilateral renal perfusion parameters as clinical outcome predictors after open heart surgery in neonates and infants	Artificial Organs	2015	9	7	Turkey	positive	no
0	13	2006		Comparative Effects of Pulsatile and Nonpulsatile Flow on Plasma Fibrinolytic Balance in Pediatric Patients Undergoing Cardiopulmonary Bypass	Artificial Organs	2014	8	8	Turkey	positive	no
0	13	2006		The Optimal Flow Rate for Antegrade Cerebral Perfusion During Deep Hypothermic Circulatory Arrest	Artificial Organs	2012	6	8	China	positive	no
0	13	2006		Pre- and Postoperative Magnetic Resonance Imaging in Neonatal Arterial Switch Operation Using Warm Perfusion	Artificial Organs	2011	5	4	France	positive	no
0	13	2006		Neurologic injury in neonates with congenital heart disease during extracorporeal membrane oxygenation: An analysis of extracorporeal life support organization registry data	ASAIO Journal	2015	9	6	Italy+USA	positive	no
0	13	2006		Application of modified perfusion technique on one stage repair of interrupted aortic arch in infants: A case series and literature review	ASAIO Journal	2007	1	7	China	positive	no
0	13	2006		Warm pediatric cardiac surgery: European experience	Asian Cardiovascular and Thoracic Annals	2010	4	1	France	positive	no
0	13	2006	book chapter	Noninvasive Monitoring of Gas Exchange	Assisted Ventilation of the Neonate: An Evidence-Based Approach to Newborn Respiratory Care: Sixth Edition	2016	10
0	13	2006		Perioperative cerebral hemodynamics and oxygen metabolism in neonates with single-ventricle physiology	Biomedical Optics Express	2015	9	14	USA+Canada	positive	no
0	13	2006		Correlation between blood lactate and regional cerebral oxygen saturation in complex cardiac pathology neonates and infants: The effect on extubation time and ICU stay	Biomedical Research (India)	2017	11	8	Turkey	positive	no
0	13	2006		Factors associated with adverse neurodevelopmental outcomes in infants with congenital heart disease	Brain and Development	2008	2	4	USA	positive	no
0	13	2006	no English	New technique: Norwood operation with regional cerebral and coronary perfusion | [Nova técnica: Operação de norwood com perfusão regional cerebral e coronariana]	Brazilian Journal of Cardiovascular Surgery	2009	3	8	Brazil	positive	no
0	13	2006	book chapter	Extracardiac complications	Cardiac CT and MR for Adult Congenital Heart Disease	2013	7
0	13	2006		Balloon atrial septostomy and pre-operative brain injury in neonates with transposition of the great arteries: A systematic review and a meta-analysis	Cardiology in the Young	2012	6	4	Italy	positive	no
0	13	2006		Neurodevelopment and quality of life for children with hypoplastic left heart syndrome: Current knowns and unknowns	Cardiology in the Young	2011	5	4	USA	positive	no
0	13	2006		Infection and white matter injury in infants with congenital cardiac disease	Cardiology in the Young	2011	5	11	USA	positive	no
0	13	2006		Innovation in congenital and paediatric cardiac critical care	Cardiology in the Young	2009	3	4	USA	positive	no
0	13	2006		Monitoring the brain before, during, and after cardiac surgery to improve long-term neurodevelopmental outcomes	Cardiology in the Young	2006	0	4	USA	positive	no
0	13	2006	no citation found	Neurological injury after neonatal cardiac surgery: A randomized, controlled trial of 2 perfusion techniques	Circulation	2014	8	11	Netherlands
0	13	2006		Neurological Injury and Cerebral Blood Flow in Single Ventricles Throughout Staged Surgical Reconstruction	Circulation	2017	11	19	USA	positive	no
0	13	2006		Magnetic resonance imaging in congenital heart disease: What to do with what we see and don't see?	Circulation	2009	3	1	USA	positive	no
0	13	2006	no fulltext	Near infrared spectroscopy (NIRS) derived tissue oxygenation in critical illness	Clinical and Investigative Medicine	2015	9
0	13	2006		Hemodynamic monitoring in the cardiac intensive care unit	Congenital Heart Disease	2013	7	1	USA	positive	no
0	13	2006		Hemodynamic monitoring in the acute management of pediatric heart failure	Current Cardiology Reviews	2016	10	3	USA	positive	no
0	13	2006		Neurodevelopmental outcomes after congenital heart surgery and strategies for improvement	Current Opinion in Cardiology	2012	6	3	USA	positive	no
0	13	2006		Protecting the future: Neuroprotective strategies in the pediatric intensive care unit	Current Opinion in Pediatrics	2011	5	2	USA	positive	no
0	13	2006		Hyperglycaemia after Stage I palliation does not adversely affect neurodevelopmental outcome at 1 year of age in patients with single-ventricle physiology	European Journal of Cardio-thoracic Surgery	2009	3	8	USA	positive	no
0	13	2006		The current role of hybrid procedures in the stage 1 palliation of patients with hypoplastic left heart syndrome	European Journal of Cardio-thoracic Surgery	2009	3	2	UK	positive	no
0	13	2006		Right ventricle to pulmonary artery shunt modification of the Norwood procedure	Expert Review of Cardiovascular Therapy	2010	4	1	UK	positive	no
0	13	2006	book chapter	Light-based functional assessment of the brain	Fetal and Neonatal Brain Injury, Fourth Edition	2009	3
0	13	2006	book chapter	Cerebral oximetry as a tool in the operating room and intensive care unit	Handbook of Clinical Neurophysiology	2008	2
0	13	2006		Life after the Norwood procedure	Heart	2009	3	1	Austria	positive	no
0	13	2006	book chapter	Regional blood flow monitoring in the perioperative period	Hemodynamics and Cardiology	2012	6
0	13	2006		Serum UCH-L1 as a novel biomarker to predict neuronal apoptosis following deep hypothermic circulatory arrest	International Journal of Medical Sciences	2015	9	7	China+USA	positive	no
0	13	2006		Pro: Near-Infrared Spectroscopy Should Be Used for All Cardiopulmonary Bypass	Journal of Cardiothoracic and Vascular Anesthesia	2006	0	1	USA	positive	no
0	13	2006		Minimizing the risk of preoperative brain injury in neonates with aortic arch obstruction	Journal of Pediatrics	2014	8	12	Netherlands+Canada+USA	positive	no
0	13	2006		Factors associated with neurodevelopment for children with single ventricle lesions	Journal of Pediatrics	2014	8	20	USA	positive	no
0	13	2006		Normal cerebral, renal and abdominal regional oxygen saturations using near-infrared spectroscopy in preterm infants	Journal of Perinatology	2011	5	4	USA	positive	no
0	13	2006		Second stage after initial hybrid palliation for hypoplastic left heart syndrome: Arterial or venous shunt?	Journal of Thoracic and Cardiovascular Surgery	2015	9	7	UK+Egypt	positive	no
0	13	2006		Perioperative cerebral oxygen saturation in neonates with hypoplastic left heart syndrome and childhood neurodevelopmental outcome	Journal of Thoracic and Cardiovascular Surgery	2013	7	5	USA	positive	no
0	13	2006		Clinically silent preoperative brain injuries do not worsen with surgery in neonates with congenital heart disease	Journal of Thoracic and Cardiovascular Surgery	2010	4	11	Canada	positive	no
0	13	2006		Brain immaturity is associated with brain injury before and after neonatal cardiac surgery with high-flow bypass and cerebral oxygenation monitoring	Journal of Thoracic and Cardiovascular Surgery	2010	4	9	USA	positive	no
0	13	2006		The quest to optimize neurodevelopmental outcomes in neonatal arch reconstruction: The perfusion techniques we use and why we believe in them	Journal of Thoracic and Cardiovascular Surgery	2009	3	7	USA	positive	no
0	13	2006		Near-infrared spectroscopy: What we know and what we need to know-A systematic review of the congenital heart disease literature	Journal of Thoracic and Cardiovascular Surgery	2009	3	4	USA	positive	no
0	13	2006		Carbon dioxide-a complex gas in a complex circulation: Its effects on systemic hemodynamics and oxygen transport, cerebral, and splanchnic circulation in neonates after the Norwood procedure	Journal of Thoracic and Cardiovascular Surgery	2008	2	7	Canada	positive	no
0	13	2006		Randomized trial of hematocrit 25% versus 35% during hypothermic cardiopulmonary bypass in infant heart surgery	Journal of Thoracic and Cardiovascular Surgery	2008	2	19	USA	positive	no
0	13	2006		The influence of systemic hemodynamics and oxygen transport on cerebral oxygen saturation in neonates after the Norwood procedure	Journal of Thoracic and Cardiovascular Surgery	2008	2	9	USA	positive	no
0	13	2006		A randomized clinical trial of regional cerebral perfusion versus deep hypothermic circulatory arrest: Outcomes for infants with functional single ventricle	Journal of Thoracic and Cardiovascular Surgery	2007	1	11	USA	positive	no
0	13	2006		Cerebral perfusion and oxygenation after the Norwood procedure: Comparison of right ventricle-pulmonary artery conduit with modified Blalock-Taussig shunt	Journal of Thoracic and Cardiovascular Surgery	2007	1	9	USA	positive	no
0	13	2006	book chapter	Near-Infrared spectroscopy	Monitoring in Anesthesia and Perioperative Care	2011	5
0	13	2006	book chapter	Monitoring during cardiopulmonary bypass	Monitoring the Nervous System for Anesthesiologists and Other Health Care Professionals	2012	6
0	13	2006	book chapter	Near-infrared spectroscopy	Monitoring the Nervous System for Anesthesiologists and Other Health Care Professionals	2012	6
0	13	2006	book chapter	Anesthesia for cardiac surgery in neonates	Neonatal Anesthesia	2015	9
0	13	2006	book chapter	Use of near-infrared spectroscopy in the neonatal intensive care unit	Neonatal Monitoring Technologies: Design for Integrated Solutions	2012	6
0	13	2006	book chapter	Anesthesia for pediatric cardiac surgery and brain protection	Neuroanesthesia and Cerebrospinal Protection	2015	9
0	13	2006		Editorial: A closer look at the brain of newborn infants with a congenital heart defect	Neurology	2013	7	2	Netherlands	positive	no
0	13	2006		Cerebral oxygen saturation and tissue hemoglobin concentration as predictive markers of early postoperative outcomes after pediatric cardiac surgery	Paediatric Anaesthesia	2016	10	6	Australia+Japan	positive	no
0	13	2006		Perioperative use of cerebral and renal near-infrared spectroscopy in neonates: A 24-h observational study	Paediatric Anaesthesia	2016	10	2	Denmark	positive	no
0	13	2006		Near-infrared spectroscopy: Exposing the dark (venous) side of the circulation	Paediatric Anaesthesia	2014	8	2	USA	positive	no
0	13	2006		Should what we know about neurobehavioral development, complex congenital heart disease, and brain maturation affect the timing of corrective cardiac surgery?	Paediatric Anaesthesia	2011	5	1	USA	positive	no
0	13	2006		Cereral oximetry for pediatric anesthesia: Why do intelligent clinicians disagree?	Paediatric Anaesthesia	2011	5	2	USA	positive	no
0	13	2006	book chapter	Surgical techniques	Paediatric Cardiology	2010	4
0	13	2006	book chapter	Non-invasive monitoring of oxygen delivery	Pediatric and Congenital Cardiology, Cardiac Surgery and Intensive Care	2014	8
0	13	2006		Perioperative Neuroprotective Strategies	Pediatric Cardiac Surgery Annual	2008	2	3	USA	positive	no
0	13	2006		Principles of Antegrade Cerebral Perfusion During Arch Reconstruction in Newborns/Infants	Pediatric Cardiac Surgery Annual	2008	2	2	USA	positive	no
0	13	2006	book chapter	Management of Pediatric Cardiopulmonary Bypass	Pediatric Cardiac Surgery: Fourth Edition	2013	7
0	13	2006		Combined Cerebral and Renal Near-Infrared Spectroscopy After Congenital Heart Surgery	Pediatric Cardiology	2015	9	6	Spain	positive	no
0	13	2006		White Matter Injury and the Inflammatory Response Following Neonatal Cardiac Surgery	Pediatric Cardiology	2015	9	6	USA	positive	no
0	13	2006		Special schooling in children with congenital heart disease: A risk factor for being disadvantaged in the world of employment	Pediatric Cardiology	2009	3	7	Austria	positive	no
0	13	2006	book chapter	Hypoplastic Left Heart Syndrome	Pediatric Cardiovascular Medicine: Second Edition	2012	6
0	13	2006		Advances in Pediatric Cardiac Intensive Care	Pediatric Clinics of North America	2013	7	2	USA	positive	no
0	13	2006	book chapter	Cardiac Bypass for Repair of Congenital Heart Disease in Infants and Children	Pediatric Critical Care	2011	5
0	13	2006		A Decline in Intraoperative Renal Near-Infrared Spectroscopy Is Associated with Adverse Outcomes in Children Following Cardiac Surgery	Pediatric Critical Care Medicine	2016	10	11	USA	positive	no
0	13	2006		Near infrared spectroscopy as a hemodynamic monitor in critical illness	Pediatric Critical Care Medicine	2011	5	3	USA	positive	no
0	13	2006		Near-infrared spectroscopy as a hemodynamic monitor in critical illness	Pediatric Critical Care Medicine	2011	5	3	USA	positive	no
0	13	2006		Editorial: Near infrared reflectance spectroscopy-Farther than we thought?	Pediatric Critical Care Medicine	2010	4	1	USA	positive	no
0	13	2006		Diagnosis influences response of cerebral near infrared spectroscopy to intracranial hypertension in children	Pediatric Critical Care Medicine	2010	4	5	USA	positive	no
0	13	2006		Regional and central venous oxygen saturation monitoring following pediatric cardiac surgery: Concordance and association with clinical variables	Pediatric Critical Care Medicine	2007	1	9	USA	positive	no
0	13	2006		Effect of volume resuscitation on regional perfusion in dehydrated pediatric patients as measured by two-site near-infrared spectroscopy	Pediatric Emergency Care	2009	3	5	USA	positive	no
0	13	2006		Near-infrared spectroscopy for detection of a significant patent ductus arteriosus	Pediatric Research	2016	10	4	USA	positive	no
0	13	2006		Single-ventricle anatomy predicts delayed microstructural brain development	Pediatric Research	2013	7	12	Canada	positive	no
0	13	2006		Patent ductus arteriosus and brain volume	Pediatrics	2016	10	10	Netherlands+Italy	positive	no
0	13	2006		Neurodevelopmental burden at age 5 years in patients with univentricular heart	Pediatrics	2012	6	7	Finland	positive	no
0	13	2006		Neurodevelopmental outcomes after staged palliation for hypoplastic left heart syndrome	Pediatrics	2008	2	11	USA	positive	no
0	13	2006		Role of near infrared spectroscopy in pediatric cardiac surgery	Progress in Pediatric Cardiology	2010	4	4	USA	positive	no
0	13	2006		Effects of congenital heart disease on brain development	Progress in Pediatric Cardiology	2010	4	3	USA	positive	no
0	13	2006		Perioperative neuromonitoring in pediatric cardiac surgery: Techniques and targets	Progress in Pediatric Cardiology	2010	4	2	USA	positive	no
0	13	2006		New brain monitoring techniques during intensive paediatric care - Near infrared spectroscopy (NIRS) | [Nouvelles techniques de monitorage cérébral en réanimation pédiatrique - Spectroscopie proche infrarouge (NIRS)]	Reanimation	2011	5	5	France	positive	no
0	13	2006		Deep hypothermic circulatory arrest and the effects on the brain	Revista Mexicana de Anestesiologia	2010	4	1	USA	positive	no
0	13	2006		Neurodevelopmental outcome after cardiac surgery utilizing cardiopulmonary bypass in children	Saudi Journal of Anaesthesia	2015	9	7	USA	positive	no
0	13	2006		Surrogate markers for neurological outcome in children after deep hypothermic circulatory arrest	Seminars in Cardiothoracic and Vascular Anesthesia	2007	1	5	USA	positive	no
0	13	2006		Brain monitoring and protection during pediatric cardiac surgery	Seminars in Cardiothoracic and Vascular Anesthesia	2007	1	2	USA	positive	no
0	13	2006		MRI for neurodevelopmental prognostication in the high-risk term infant	Seminars in Perinatology	2015	9	1	USA	positive	no
0	13	2006		Cause and Prevention of Central Nervous System Injury in Neonates Undergoing Cardiac Surgery	Seminars in Thoracic and Cardiovascular Surgery	2007	1	3	USA	positive	no
0	13	2006		Neuroprotective strategies - what do we really need to know?	Seminars in Thoracic and Cardiovascular Surgery: Pediatric Cardiac Surgery Annual	2014	8	2	USA	positive	no
0	13	2006		Near infrared spectroscopy (NIRS) should not be standard of care for postoperative management	Seminars in Thoracic and Cardiovascular Surgery: Pediatric Cardiac Surgery Annual	2010	4	4	USA	positive	no
0	13	2006	book chapter	Anesthesia for Congenital Heart Surgery	Smith's Anesthesia for Infants and Children	2011	5
0	13	2006		Temporal and anatomic risk profile of brain injury with neonatal repair of congenital heart defects	Stroke	2007	1	9	USA	positive	no
0	13	2006		Goal-directed-perfusion in neonatal aortic arch surgery	Translational Pediatrics	2016	10	5	Germany	positive	no
0	13	2006		Brain abnormalities and neurodevelopmental delay in congenital heart disease: Systematic review and meta-analysis	Ultrasound in Obstetrics and Gynecology	2014	8	6	UK	positive	no
0	13	2006	no fulltext	Hybrid surgical palliation for hypoplastic left heart syndrome in newborn infants	Vestnik Rossiiskoi Akademii Meditsinskikh Nauk	2009	3
0	13	2006		Can Randomized Clinical Trials Impact the Surgical Approach for Hypoplastic Left Heart Syndrome?	World Journal for Pediatric and Congenital Heart Surgery	2011	5	8	USA	positive	no
0	13	2006		Prematurity and Congenital Heart Disease	World Journal for Pediatric and Congenital Heart Surgery	2011	5	4	USA	positive	no
0	13	2006	no citation found	Neurodevelopmental Abnormalities and Congenital Heart Disease: Insights into Altered Brain Maturation		2017	11	3	USA
1	14	2012		Unusual peroneal nerve palsy caused by intraneural ganglion cyst: Pathological mechanism and appropriate treatment	Acta Neurochirurgica	2013	1	5	Japan	positive	no
1	14	2012		Ultrasonography in the diagnosis of peripheral nerve disease	Expert Opinion on Medical Diagnostics	2012	0	3	USA	positive	no
1	14	2012		A rare cause of deep peroneal nerve palsy due to compression of synovial cyst - Case report	International Journal of Surgery Case Reports	2013	1	7	Turkey	positive	no
1	14	2012		Intraneural ganglion cysts: A systematic review and reinterpretation of the world's literature	Journal of Neurosurgery	2016	4	7	Korea + Japan + USA	negative	yes
1	14	2012		Peroneal and tibial intraneural ganglion cysts in children	Pediatric Neurosurgery	2013	1	3	Israel	positive	no
1	14	2012		Pediatric Intraneural Ganglia: The Value of a Systematic Review for “Orphan” Conditions	World Neurosurgery	2016	4	2	USA	positive	no
0	16	1999		Announcement	Acta Radiologica	2014	15	1	Norway	negative	no
0	16	1999		One size fits all: Evaluation of the transferability of a new "learning" histologic image analysis application	Applied Immunohistochemistry and Molecular Morphology	2016	17	5	Germany	positive	no
0	16	1999		Magnetic resonance imaging of cavernous sinus invasion by pituitary adenoma: Diagnostic criteria and surgical findings	Arquivos de Neuro-Psiquiatria	2004	5	3	Brazil	positive	no
0	16	1999	book chapter	Imaging of the Pituitary and Hypothalamus	Clinical Endocrine Oncology: Second Edition	2009	10
0	16	1999		Evaluation of the Sellar and Parasellar Regions	Magnetic Resonance Imaging Clinics of North America	2012	13	3	USA	positive	no
0	16	1999		Guidelines: Congress of Neurological Surgeons Systematic Review and Evidence-Based Guideline on Preoperative Imaging Assessment of Patients with Suspected Nonfunctioning Pituitary Adenomas	Neurosurgery	2016	17	12	USA	positive	no
0	16	1999	no fulltext	Clinical picture of focal MRI lesions of pituitary gland in children - Own material | [Kliniczne znaczenie wykrywanych w badaniu MRI ogniskowych zmian przysadki u dzieci w materiale własnym]	Przeglad Pediatryczny	2002	3
0	16	1999	no fulltext	Pituitary adenoma in children and adolescents | [Gruczolaki przysadki u dzieci i młodzieży]	Przeglad Pediatryczny	2002	3
0	16	1999	no fulltext	Pituitary microadenomas: MR features | [Microadenomi ipofisari: Aspetti RM]	Rivista di Neuroradiologia	2000	1
0	16	1999	no fulltext	The sellar region: Anatomy, pathology and neuroradiological study | [Regione sellare: Anatomia, tecnica di studio e patologia]	Rivista di Neuroradiologia	2000	1
0	16	1999		Evaluation of magnetic resonance imaging criteria for cavernous sinus invasion in patients with pituitary adenomas: Logistic regression analysis and correlation with surgical findings	Surgical Neurology	2006	7	3	Brazil	positive	no
0	16	1999		The computed tomographic enhancement pattern of the normal canine pituitary gland	Veterinary Radiology and Ultrasound	2000	1	3	USA	positive	no
0	16	1999		Dynamic magnetic resonance imaging of the normal canine pituitary gland	Veterinary Radiology and Ultrasound	2000	1	3	USA	positive	no
0	19	2012		Risk factors for shoulder pain in patients with spinal cord injury: a multicenter study	Musculoskeletal Surgery	2015	3	7	Italy	positive	no
0	20	2008		Determinants of Tc-99m sestamibi SPECT scan sensitivity in primary hyperparathyroidism	American Journal of Surgery	2010	2	8	Canada	positive	no
0	20	2008		P-gp and MRP1 expression in parathyroid tumors related to histology, weight and (99m)Tc-sestamibi imaging results	Experimental and Clinical Endocrinology and Diabetes	2009	1	6	Netherlands	positive	no
0	21	2012		The role of dual and multiple time point imaging of FDG uptake in both normal and disease states	Clinical and Translational Imaging	2014	2	5	USA + India	positive	no
0	21	2012		Primary pulmonary artery sarcoma on dual-time point FDG PET/CT imaging	Clinical Nuclear Medicine	2016	4	5	China	positive	no
0	21	2012		Serial changes of FDG uptake and diagnosis of suspected lung malignancy: A lesion-based analysis	Clinical Nuclear Medicine	2014	2	5	USA	positive	no
0	21	2012		Differential washout of FDG activity in two different inflammatory lesions: Implications for delayed imaging	Clinical Nuclear Medicine	2013	1	4	USA	positive	no
0	21	2012		When should we recommend use of dual time-point and delayed time-point imaging techniques in FDG PET?	European Journal of Nuclear Medicine and Molecular Imaging	2013	1	4	USA	positive	no
0	21	2012		Picture quiz: Nodal disease assessment in pelvic malignancy	Imaging	2013	1	3	UK	positive	no
0	21	2012		Imaging in extrapulmonary tuberculosis	International Journal of Infectious Diseases	2017	5	6	India + UK	positive	no
0	21	2012		Role of 18F-FDG PET in demonstrating disease burden in patients with tuberculous meningitis	Journal of the Neurological Sciences	2016	4	6	India	positive	no
0	21	2012		Dual–time point 18F-FDG-PET and PET/CT for Differentiating Benign From Malignant Musculoskeletal Lesions: Opportunities and Limitations	Seminars in Nuclear Medicine	2017	5	2	India	positive	no
0	21	2012		Latent tuberculosis infection - Revisiting and revising concepts	Tuberculosis	2015	3	5	USA	positive	no
0	22	2011		Relation of arterial stiffness and axial motion of the carotid artery wall - A pilot study to test our motion tracking algorithm in practice	2014 36th Annual International Conference of the IEEE Engineering in Medicine and Biology Society, EMBC 2014	2014	3	5	Finland	positive	no
0	22	2011		Permeability Imaging as a Biomarker of Leptomeningeal Collateral Flow in Patients with Intracranial Arterial Stenosis	Cell Biochemistry and Biophysics	2015	4	11	China + USA	positive	no
0	22	2011		Superselective pseudo-continuous arterial spin labeling angiography	European Journal of Radiology	2015	4	6	Germany	positive	no
0	22	2011		Comparison of cerebral blood flow acquired by simultaneous [ 15O]water positron emission tomography and arterial spin labeling magnetic resonance imaging	Journal of Cerebral Blood Flow and Metabolism	2014	3	12	Germany + UK	positive	no
0	22	2011		Prospective motion correction and selective reacquisition using volumetric navigators for vessel-encoded arterial spin labeling dynamic angiography	Magnetic Resonance in Medicine	2016	5	7	UK + USA	positive	no
0	22	2011		An Optimized Encoding Scheme for Planning Vessel-Encoded Pseudocontinuous Arterial Spin Labeling	Magnetic Resonance in Medicine	2015	4	3	UK	positive	no
0	22	2011		Time-resolved noncontrast enhanced 4-D dynamic magnetic resonance angiography using multibolus TrueFISP-based spin tagging with alternating radiofrequency (TrueSTAR)	Magnetic Resonance in Medicine	2014	3	3	USA	positive	no
0	22	2011		Accelerated visualization of selected intracranial arteries by cycled super-selective arterial spin labeling	Magnetic Resonance Materials in Physics, Biology and Medicine	2016	5	4	Germany	positive	no
0	22	2011		A theoretical framework for quantifying blood volume flow rate from dynamic angiographic data and application to vessel-encoded arterial spin labeling MRI	Medical Image Analysis	2013	2	3	UK	positive	no
0	22	2011		Optimization of 4D vessel-selective arterial spin labeling angiography using balanced steady-state free precession and vessel-encoding	NMR in Biomedicine	2016	5	8	UK + USA + Netherland + Germany	positive	no
0	22	2011		Cerebrovascular MRI: A review of state-of-the-art approaches, methods and techniques	NMR in Biomedicine	2015	4	2	Canada	positive	no
0	23	2006		Clinical review – Small cell carcinoma of the bladder	Cancer Treatment Reviews	2006	0	2	UK	positive	no
0	23	2006	no fulltext	Small cell carcinoma of the bladder: A report of 2 cases	Chinese Journal of Cancer Prevention and Treatment	2007	1
0	23	2006		Small cell carcinoma of the uterine corpus: MR imaging and pathological correlation	Journal of Computer Assisted Tomography	2007	1	6	Japan	positive	no
0	23	2006	no fulltext	Small cell carcinoma of the urinary bladder	Nishinihon Journal of Urology	2011	5	2	Japan
0	23	2006		MR Imaging of Urinary Bladder Carcinoma and Beyond	Radiologic Clinics of North America	2012	6	2	Canada	positive	no
0	23	2006		Imaging Features of Common and Uncommon Bladder Neoplasms	Radiologic Clinics of North America	2012	6	3	USA	positive	no
0	23	2006		Extrapulmonary Small Cell Carcinoma of the Bladder	Seminars in Oncology	2007	1	1	USA	positive	no
0	23	2006		Small cell carcinoma encountered in a urinary bladder diverticulum	Urology Journal	2009	3	5	Germany	positive	no
0	23	2006		Degeneration of the symphysis pubis presenting as a submucosal urinary bladder tumour	Wideochirurgia I Inne Techniki Maloinwazyjne	2012	6	6	Poland	positive	no
0	24	2012		Prognostic Value of Metabolic Tumor Burden from 18F-FDG PET in Surgical Patients with Non-small-cell Lung Cancer	Academic Radiology	2013	1	7	China	positive	no
0	24	2012		Prognostic value of preoperative metabolic tumor volumes on PET-CT in predicting disease-free survival of patients with stage I non-small cell lung cancer	Anticancer Research	2012	0	6	Taiwan	positive	no
0	24	2012		Treatment outcome for patients with primary NSCLC and synchronous solitary metastasis	Clinical and Translational Oncology	2013	1	8	China	positive	no
0	24	2012		Prognostic predictive value of total lesion glycolysis from 18F-FDG PET/CT in post-surgical patients with epithelial ovarian cancer	Clinical Nuclear Medicine	2013	1	5	China	positive	no
0	24	2012		Prognostic value of volumetric parameters of 18F-FDG PET in non-small-cell lung cancer: a meta-analysis	European Journal of Nuclear Medicine and Molecular Imaging	2015	3	9	South Korea	positive	no
0	24	2012		Predictive and prognostic value of metabolic tumour volume and total lesion glycolysis in solid tumours	European Journal of Nuclear Medicine and Molecular Imaging	2013	1	5	Belgium	positive	no
0	24	2012		Standardized added metabolic activity (SAM): A partial volume independent marker of total lesion glycolysis in liver metastases	European Journal of Nuclear Medicine and Molecular Imaging	2012	0	6	Belgium	positive	no
0	24	2012		The role of PET/CT as a prognosticator and outcome predictor in lung cancer	Expert Review of Respiratory Medicine	2016	4	5	USA	positive	no
0	24	2012		Initial metabolic tumor volume measured by 18F-FDG PET/CT can predict the outcome of osteosarcoma of the extremities	Journal of Nuclear Medicine	2013	1	11	South Korea	positive	no
0	24	2012		Primary tumor standardized uptake value measured on F18-fluorodeoxyglucose positron emission tomography is of prediction value for survival and local control in non-small-cell lung cancer receiving radiotherapy: Meta-analysis	Journal of Thoracic Oncology	2014	2	6	China	positive	no
0	24	2012		The Role of 18F-FDG PET/CT as a Prognostic Factor in Patients with Synovial Sarcoma	Nuclear Medicine and Molecular Imaging	2015	3	12	South Korea	positive	no
0	24	2012		Metabolic Tumor Volume Measured by F-18 FDG PET/CT can Further Stratify the Prognosis of Patients with Stage IV Non-Small Cell Lung Cancer	Nuclear Medicine and Molecular Imaging	2012	0	7	South Korea	positive	no
0	24	2012		Obtaining quantitative global tumoral state indicators based on whole-body PET/CT scans: A breast cancer case study	Nuclear Medicine Communications	2014	2	3	Spain	positive	no
0	24	2012		Higher predictive value of tumour and node [18F]-FDG PET metabolic volume and TLG in advanced lung cancer under chemotherapy	Nuclear Medicine Communications	2014	2	5	France	positive	no
0	24	2012		Application of artificial neural network and multiple linear regression models for predicting survival time of patients with non-small cell cancer using multiple prognostic factors including FDG-PET measurements	Proceedings of the International Joint Conference on Neural Networks	2014	2	2	China+USA	positive	no
1	26	2013		Current status of uterus transplantation in primates and issues for clinical application	Fertility and Sterility	2013	0	5	Japan	positive	no
1	26	2013		Quantitative Perfusionsanalyse durch Laser Speckle Contrast Analysis (LASCA) Perfusions-Imaging von kritisch perfundierten Geweben Quantitative Perfusion	Handchirurgie Mikrochirurgie Plastische Chirurgie	2016	3	4	Germany	positive	no
1	26	2013		Postoperative monitoring of local and free flaps with contrast-enhanced ultrasound (CEUS) - Analysis of 112 patients	Ultraschall in der Medizin	2013	0	6	Germany	positive	no
1	26	2013		Quantitative assessment of bone microvascularization after osteocutaneous flap transplantation using contrast-enhanced ultrasound (CEUS)	Ultraschall in der Medizin	2013	0	6	Germany	positive	no
0	27	2013		Utility of 99mTc-PEG4-E[PEG4-c(RGDfK)]2 in posttherapy surveillance of patients with reelevated carcinoembryonic antigen levels	Medical Principles and Practice	2015	2	6	China	positive	no
0	29	2015		The vulnerable vessel: Vascular disease in diabetes mellitus	Hamostaseologie	2015	0	1	Germany	positive	no
1	30	2002	no fulltext	HAART to heart: HIV-related cardiomyopathy and other cardiovascular complications	AACN Advanced Critical Care	2006	4	3	USA
1	30	2002	no citation found	Pathogenesis of HIV-associated cardiovascular disease	Advances in Cardiology	2003	1	1	Italy
1	30	2002	no fulltext	Evolution of the involvement of the cardiovascular system in HIV infection	Advances in Cardiology	2003	1	1	Italy
1	30	2002	no fulltext	HAART and cardiology - Current controversies and consequences	Advances in Cardiology	2003	1	2	Germany
1	30	2002	no fulltext	Assessment of autonomic and cardiovascular function in HIV disease	Advances in Cardiology	2003	1	2	USA
1	30	2002		Cardiovascular pathology in AIDS	Advances in Cardiology	2003	1	1	USA	positive	no
1	30	2002		Platelet- and megakaryocyte-derived microparticles transfer CXCR4 receptor to CXCR4-null cells and make them susceptible to infection by X4-HIV	AIDS	2003	1	9	USA	positive	no
1	30	2002	book chapter	Cardiac Manifestations in Human Immunodeficiency Virus Infection	AIDS and Other Manifestations of HIV Infection	2004	2
1	30	2002	no fulltext	Brain natriuretic peptide and HIV-related cardiomyopathy	AIDS Reader	2002	0	6	USA
1	30	2002		The association of HIV infection with left ventricular mass/hypertrophy	AIDS Research and Human Retroviruses	2009	7	6	USA	positive	no
1	30	2002	no fulltext	Chronic ethanol consumption modulates myocardial ischaemia-reperfusion injury in murine aids	Alcohol and Alcoholism	2003	1	4	USA
1	30	2002		Mortality in primary and secondary myocarditis	American Heart Journal	2004	2	6	USA	positive	no
1	30	2002		Right and left ventricular cardiac function in a developed world population with human immunodeficiency virus studied with radionuclide ventriculography	American Heart Journal	2004	2	5	Denmark	negative	yes
1	30	2002		Acute myocardial infarction in patients infected with human immunodeficiency virus	American Heart Journal	2004	2	4	USA	positive	no
1	30	2002		The study to understand the natural history of HIV and AIDS in the Era of effective therapy (SUN study)	American Journal of Epidemiology	2009	7	47	USA	positive	no
1	30	2002		Interferon-γ causes cardiac myocyte atrophy via selective degradation of myosin heavy chain in a model of chronic myocarditis	American Journal of Pathology	2012	10	3	USA	positive	no
1	30	2002		QT Dispersion in HIV-Infected Patients Receiving Combined Antiretroviral Therapy	Annals of Noninvasive Electrocardiology	2014	12	5	Thailand	positive	no
1	30	2002		A study on forensic samples of Bartonella spp. antibodies in Swedish intravenous heroin addicts	APMIS	2003	1	5	Sweden	positive	no
1	30	2002	no fulltext	Isolated Right Ventricular Failure during Acute Lymphocytic Myocarditis | [Décompensation Cardiaque Droite Isolée Lors d'une Myocardite Aiguë Lymphocytaire]	Archives des Maladies du Coeur et des Vaisseaux	2003	1
1	30	2002	no fulltext	The heart and HIV | [Cœur et VIH]	Archives des Maladies du Coeur et des Vaisseaux - Pratique	2003	1
1	30	2002		Human immunodeficiency virus 1 infection, cocaine, and coronary calcification	Archives of Internal Medicine	2005	3	9	USA	positive	no
1	30	2002	no fulltext	Coronary artery disease in An HIV+ adolescent	Archives of the Balkan Medical Union	2009	7
1	30	2002	no English	Cardiac longitudinal study of children perinatally exposed to human immunodeficiency virus type 1	Arquivos Brasileiros de Cardiologia	2005	3
1	30	2002		Cardiovascular manifestations in patients infected with the human immunodeficiency virus	Arquivos Brasileiros de Cardiologia	2005	3	7	Italy	positive	no
1	30	2002		Effect of antiretroviral therapy in thromboregulation through the hydrolysis of adenine nucleotides in platelets of HIV patients	Biomedicine and Pharmacotherapy	2016	14	13	Brazil	positive	no
1	30	2002		Coagulation biomarkers predict disease progression in SIV-infected nonhuman primates	Blood	2012	10	12	USA	positive	no
1	30	2002		HIV-1 expression induces cyclin D1 expression and pRbphosphorylation in infected podocytes: Cell-cycle mechanisms contributing totheproliferative phenotype in HIV-associated nephropathy	BMC Microbiology	2002	0	4	USA	positive	no
1	30	2002	no fulltext	Acute myocardial infarction in a young man with dilated cardiomyopathy: Clinicopathological correlation	Canadian Journal of Cardiology	2003	1	5	Canada
1	30	2002	no fulltext	Reversible cardiomyopathy subsequent to perinatal infection with the human immunodeficiency virus	Cardiology in the Young	2003	1	3	Brazil
1	30	2002		Impact of Highly Active Antiretroviral Therapy on paediatric Human Immunodeficiency Virus-associated left ventricular dysfunction within the Johannesburg teaching hospital complex	Cardiology in the Young	2012	10	2	South Africa	positive	no
1	30	2002		Doppler tissue imaging unmasks right ventricular function abnormalities in HIV-infected patients	Cardiology Journal	2010	8	12	Greece	positive	no
1	30	2002	no fulltext	Cardiovascular complications of HIV infection and treatment	Cardiovascular and Hematological Agents in Medicinal Chemistry	2013	11	3	USA
1	30	2002	book chapter	Cardiac MRI in diagnosis of myocardial disease in HIV-infected patients	Cardiovascular Disease in AIDS (Second Edition)	2009	7
1	30	2002	book chapter	Echocardiographic findings in HIV-infected patients	Cardiovascular Disease in AIDS (Second Edition)	2009	7
1	30	2002		Electrocardiographic findings in a cross-sectional study of human immunodeficiency virus (HIV) patients in Enugu, south-east Nigeria	Cardiovascular Journal of Africa	2016	14	5	Nigeria	positive	no
1	30	2002		Echocardiographic patterns in treatment-naïve HIV-positive patients in Lagos, south-west Nigeria	Cardiovascular Journal of Africa	2012	10	6	Nigeria	positive	no
1	30	2002		Heart failure and cardiogenic shock associated with the TB-immune reconstitution inflammatory syndrome	Cardiovascular Journal of Africa	2012	10	9	South Africa	positive	no
1	30	2002		Echocardiographic diagnoses in HIV-infected patients presenting with cardiac symptoms at Muhimbili National Hospital in Dar es Salaam, Tanzania	Cardiovascular Journal of Africa	2012	10	3	Tanzania	positive	no
1	30	2002		The human immunodeficiency virus and cardiac disease	Cardiovascular Journal of South Africa	2003	1	1	South Africa	positive	no
1	30	2002		Cardiomyopathy in a murine model of AIDS: Evidence of reactive nitrogen species and corroboration in human HIV/AIDS cardiac tissues	Cardiovascular Research	2003	1	7	USA	positive	no
1	30	2002		Effects of the HIV-1 protein tat on myocardial function and response to endotoxin	Cardiovascular Toxicology	2010	8	4	USA	positive	no
1	30	2002		Myocardial Fas ligand expression increases susceptibility to AZT-induced cardiomyopathy	Cardiovascular Toxicology	2007	5	13	USA	positive	no
1	30	2002		Dilated cardiomyopathy in retrovirally infected mice: A novel model for silent viral DCM?	Cardiovascular Toxicology	2004	2	7	USA	positive	no
1	30	2002		HIV/AIDS-related cardiovascular disease	Cardiovascular Toxicology	2004	2	6	USA	positive	no
1	30	2002		Embryonic stem cells attenuate viral myocarditis in murine model	Cell Transplantation	2002	0	8	USA	positive	no
1	30	2002	no fulltext	Echocardiographic study on left heart function in AIDS patients with or without highly active antiretroviral therapy	Chinese Journal of Medical Imaging Technology	2006	4
1	30	2002	book chapter	Peripartum cardiomyopathy	Chronocardiology and Cardiac Research	2016	14
1	30	2002		Current Diagnostic and Treatment Strategies for Specific Dilated Cardiomyopathies: A Scientific Statement from the American Heart Association	Circulation	2016	14	16	USA	positive	yes
1	30	2002		2013 ACCF/AHA guideline for the management of heart failure: A report of the american college of cardiology foundation/american heart association task force on practice guidelines	Circulation	2013	11	24	USA	positive	no
1	30	2002		Cardiac magnetic resonance of acute myocarditis in an human immunodeficiency virus patient presenting with acute chest pain syndrome	Circulation	2010	8	3	UK	positive	no
1	30	2002		Viral myocarditis from the perspective of the virus	Circulation	2009	7	2	USA	positive	no
1	30	2002		Myocarditis: Current trends in diagnosis and treatment	Circulation	2006	4	2	USA	positive	no
1	30	2002		Prospective echocardiographic assessment of cardiac structure and function in Chinese persons living with HIV	Clinical Infectious Diseases	2014	12	27	China	positive	no
1	30	2002		High prevalence of echocardiographic abnormalities among HIV-infected persons in the era of highly active antiretroviral therapy	Clinical Infectious Diseases	2011	9	50	USA	positive	no
1	30	2002		Serious bradyarrhythmia that was possibly induced by Lopinavir-ritonavir in 2 patients with acquired immunodeficiency syndrome	Clinical Infectious Diseases	2002	0	6	Tokyo	positive	no
1	30	2002		Management of cardiovascular conditions in a cohort of patients with HIV: Experience from a joint HIV/cardiology clinic	Clinical Medicine, Journal of the Royal College of Physicians of London	2015	13	5	UK	positive	no
1	30	2002	no fulltext	Dialysis-associated morbidity, ultrafiltration, and cardiovascular variables in children with HIV infection	Clinical Nephrology	2011	9	3	USA
1	30	2002		Left Ventricular Systolic Function in Nigerian Children with Human Immunodeficiency Virus Infection	Congenital Heart Disease	2012	10	3	Nigeria	positive	no
1	30	2002	book chapter	The Immune-Compromised Host and the HIV patient	Critical Care	2005	3
1	30	2002	no fulltext	A formidable challenge: The diagnosis and treatment of viral myocarditis in children	Critical Care Clinics	2003	1	2	USA
1	30	2002	no citation found	Heart disease in patients with HIV/AIDS - An emerging clinical problem	Current Cardiology Reviews	2009	7	4	USA
1	30	2002	no fulltext	Antimicrobial agents-associated with QT interval prolongation	Current Drug Safety	2010	8
1	30	2002	no fulltext	Successfully resuscitated sudden cardiac death in a young homosexual male with HIV myocarditis	Current HIV Research	2009	7
1	30	2002		How does HIV/AIDS cause cardiomyopathy?	Dialogues in Cardiovascular Medicine	2007	5	1	USA	positive	no
1	30	2002		Echocardiographic findings in HIV disease and AIDS	Echocardiography	2005	3	4	USA	positive	no
1	30	2002	no citation found	Pulmonary arterial hypertension | [Hypertension artérielle pulmonaire]	EMC - Pneumologie	2004	2	1	France
1	30	2002	book chapter	Encyclopedia of Heart Diseases	Encyclopedia of Heart Diseases	2006	4
1	30	2002		HIV and the heart: The impact of antiretroviral therapy: A global perspective	European Heart Journal	2013	11	3	South Africa	positive	no
1	30	2002		Cardiac dysfunction in pauci symptomatic human immunodeficiency virus patients: A meta-analysis in the highly active antiretroviral therapy era	European Heart Journal	2013	11	15	Italy	positive	no
1	30	2002	no fulltext	Dilated cardiomyopathy in two adult human immunodeficiency positive (HIV+) patients possibly related to highly active antiretroviral therapy (HAART)	European Journal of Medical Research	2005	3	10	Germany
1	30	2002	book chapter	Infective and Infiltrative Cardiomyopathies	Evidence-Based Cardiology: Third Edition	2010	8
1	30	2002		Inflammation and arrhythmias: Potential mechanisms and clinical implications	Expert Review of Cardiovascular Therapy	2014	12	5	Poland	positive	no
1	30	2002		The duality of chemokines in heart failure	Expert Review of Clinical Immunology	2015	13	2	USA	positive	no
1	30	2002	no citation found	Cardiac manifestations of HIV	Frontiers in Bioscience	2003	1
1	30	2002		Cardiovascular imaging in clinical and experimental acute infectious myocarditis	Frontiers in Bioscience	2003	1	5	USA	positive	no
1	30	2002		Cardiac involvement in HIV-positive patients	GERMS	2013	11	4	Romania	positive	no
1	30	2002		The Changing Paradigm of HIV-Related Heart Failure	Global Heart	2015	13	2	USA	positive	no
1	30	2002	book chapter	Cardiovascular Complications of HIV Infection	Global HIV/AIDS Medicine	2008	6
1	30	2002	book chapter	Endomyocardial biopsy	Grossman & Baim's Cardiac Catheterization, Angiography, and Intervention: Eighth Edition	2013	11
1	30	2002		HIV and cardiovascular medicine	Heart	2003	1	1	UK	positive	no
1	30	2002	book chapter	Heart Failure as a Consequence of Dilated Cardiomyopathy	Heart Failure	2011	9
1	30	2002		HIV-Associated Myocarditis	Heart Failure Clinics	2005	3	1	Italy	positive	no
1	30	2002		Clinical Presentations of Myocarditis	Heart Failure Clinics	2005	3	1	USA	positive	no
1	30	2002	Article present in the reference list but not cited in text	Myocardial remodeling in viral heart disease: Possible interactions between inflammatory mediators and MMP-TIMP system	Heart Failure Reviews	2004	2	3	Germany
1	30	2002	no citation found	HIV-associated cardiomyopathy | [HIV-bedingte Kardiomyopathie]	Herz	2005	3	1	Italy
1	30	2002		The classification concept of the ESC Working Group on Myocardial and Pericardial Diseases for dilated cardiomyopathy	Herz	2007	5	2	UK	positive	no
1	30	2002		HIV infection is not associated with echocardiographic signs of cardiomyopathy or pulmonary hypertension among pregnant Ugandan women	International Journal of Cardiology	2011	9	5	USA+Uganda	positive	no
1	30	2002		Diffuse-regressive alterations and apoptosis of myocytes: Possible causes of myocardial dysfunction in HIV-related cardiomyopathy	International Journal of Cardiology	2009	7	6	Brazil	positive	no
1	30	2002		Cytokines in HIV-associated cardiomyopathy	International Journal of Cardiology	2007	5	5	France	positive	no
1	30	2002		HIV and aging	International Journal of Infectious Diseases	2016	14	1	USA	positive	no
1	30	2002		An overview of mitochondrial toxicity of nucleoside reverse transcriptase inhibitors associated with HIV therapy	International Journal of Pharmacology	2006	4	7	UK	positive	no
1	30	2002		Assessment of cardiac diastolic dysfunction in HIV-infected people without cardiovascular symptoms in China	International Journal of STD and AIDS	2010	8	10	China	positive	no
1	30	2002		Profile of HIV associated cardiomyopathy and cardiac isoform of alpha two macroglobulin	Internet Journal of Cardiology	2010	8	4	India	positive	no
1	30	2002		Acute myocarditis and myopathy as presenting manifestations of human immunodeficiency virus infection	Israel Medical Association Journal	2015	13	4	Israel	positive	no
1	30	2002	no fulltext	Fulminant myocarditis during HIV seroconversion: Recovery with temporary left ventricular mechanical assistance	Italian Heart Journal	2004	2	12	Italy
1	30	2002		Prevalence of cardiac manifestations in HIV-infected patients in Iran	Journal of Acquired Immune Deficiency Syndromes	2010	8	6	Iran	positive	no
1	30	2002		Increase in deaths caused by HIV infection due to changes in rules for selecting underlying cause of death	Journal of Acquired Immune Deficiency Syndromes	2003	1	4	USA	positive	no
1	30	2002		Risk factors for the development of atrial fibrillation in HIV infected patients	Journal of Atrial Fibrillation	2012	10	7	USA	positive	no
1	30	2002		Exaggerated cardiovascular effects of cocaine in conscious dogs with pacing-induced dilated cardiomyopathy	Journal of Cardiac Failure	2002	0	3	USA	positive	no
1	30	2002		The patient with the human immunodeficiency virus-1 in the cardiovascular operative setting	Journal of Cardiothoracic and Vascular Anesthesia	2013	11	6	USA	positive	no
1	30	2002		T-cell receptor Vβ38.1 peptide reduces coxsackievirus-induced cardiopathology during murine acquired immunodeficiency syndrome	Journal of Cardiovascular Pharmacology	2003	1	3	USA	positive	no
1	30	2002		Plasma levels of brain natriuretic peptide: A potential marker for HIV-related cardiomyopathy	Journal of Cardiovascular Pharmacology and Therapeutics	2002	0	3	USA	positive	no
1	30	2002		Inflammatory mediators and reversible myocardial dysfunction	Journal of Cellular Physiology	2003	1	2	USA	positive	no
1	30	2002		An approach to endomyocardial biopsy interpretation	Journal of Clinical Pathology	2006	4	3	Canada	positive	no
1	30	2002	veternary medicine	Myocarditis caused by Feline Immunodeficiency Virus in Five Cats with Hypertrophic Cardiomyopathy	Journal of Comparative Pathology	2016	14	5	Brazil	positive	no
1	30	2002		Importance of hepatitis C coinfection in the development of QT prolongation in HIV-infected patients	Journal of Electrocardiology	2006	4	7	USA	positive	no
1	30	2002	no fulltext	Sudden cardiac death due to myocarditis - Review with a case report	Journal of Forensic Medicine and Toxicology	2009	7
1	30	2002		Epithelium-specific glutathione peroxidase, Gpx2, is involved in the prevention of intestinal inflammation in selenium-deficient mice	Journal of Nutrition	2005	3	4	USA	positive	no
1	30	2002		Biowaiver monographs for immediate-release solid oral dosage forms: Zidovudine (azidothymidine)	Journal of Pharmaceutical Sciences	2013	11	11	Brazil+Sweden+Netherlands+Switzerland+Germany+USA	positive	no
1	30	2002		2013 ACCF/AHA guideline for the management of heart failure: A report of the American college of cardiology foundation/american heart association task force on practice guidelines	Journal of the American College of Cardiology	2013	11	24	USA	positive	no
1	30	2002		Left ventricular dysfunction is associated with CD4 lymphocyte count rather than opportunistic infection in human immunodeficiency virus infection	Journal of the Formosan Medical Association	2003	1	3	Taiwan	positive	no
1	30	2002		Retraction policies of high-impact biomedical journals	Journal of the Medical Library Association	2004	2	1	USA	negative	no
1	30	2002		Cardiovascular diseases associated with HIV infection and their management	Kardiologia Polska	2013	11	3	Poland	positive	no
1	30	2002		The changing HIV paradigm	Laboratory Medicine	2002	0	1	Canada	positive	no
1	30	2002		Membrane-derived microvesicles: Important and underappreciated mediators of cell-to-cell communication	Leukemia	2006	4	5	USA+Canada	positive	no
1	30	2002	book chapter	General Clinical Manifestations of Human Immunodeficiency Virus Infection (Including Acute Retroviral Syndrome and Oral, Cutaneous, Renal, Ocular, Metabolic, and Cardiac Diseases)	Mandell, Douglas, and Bennett's Principles and Practice of Infectious Diseases	2014	12
1	30	2002	book chapter	Myocarditis and Pericarditis	Mandell, Douglas, and Bennett's Principles and Practice of Infectious Diseases	2014	12
1	30	2002		Prevalence of cardiomyopathy in HIV infection: Prospective study on 158 HIV patients | [Étude de la prévalence des cardiomyopathies au cours de l'infection VIH : étude prospective de 158 patients VIH]	Medecine et Maladies Infectieuses	2008	6	5	Maroc	positive	no
1	30	2002	no English	Metabolic and cardiovascular complications of HIV infection | [Complicaciones metabólicas y cardiovasculares de la infección por VIH]	Medicina Interna de Mexico	2008	6
1	30	2002		Cardiac manifestations in HIV-infected individual | [Kardiale manifestationen der HIV-infektion]	Medizinische Klinik	2002	0	5	Germany	positive	no
1	30	2002		Lack of the trans-receptor mechanism of HIV-1 infection: CD4- and coreceptor-independent incorporation of HIV-1-resistant cells into syncytia induced by HIV-1	Microbes and Infection	2012	10	7	Japan	positive	no
1	30	2002	book chapter	Drugs of Abuse: Accentuation of Immunomodulation of Viral Myocarditis	mmune Dysfunction and Immunotherapy in Heart Disease	2008	6
1	30	2002	book chapter	Myocarditis	Moss and Adams' Heart Disease in Infants, Children, and Adolescents: Including the Fetus and Young Adult: Eighth Edition	2013	11
1	30	2002		Cardiomyopathy with mitochondrial damage associated with nucleoside reverse-transcriptase inhibitors [7]	New England Journal of Medicine	2002	0	3	Netherlands	positive	no
1	30	2002	book chapter	Non-rheumatic inflammatory diseases of the heart	Paediatric Cardiology	2010	8
1	30	2002	book chapter	Cardiomyopathies	Paediatric Cardiology	2010	8
1	30	2002		Viral myocarditis in childhood	Paediatrics and Child Health	2007	5	2	UK	positive	no
1	30	2002		Outcome of dialysis in children with human immunodeficiency virus infection	Pediatric Nephrology	2009	7	5	USA	positive	no
1	30	2002		HIV Tat Induces Expression of ICAM-1 in HUVECs: Implications for miR-221/-222 in HIV-Associated Cardiomyopathy	PLoS ONE	2013	11	6	USA	positive	no
1	30	2002		Cardiac involvement in HIV infected people in Yaounde, Cameroon	Postgraduate Medical Journal	2002	0	3	UK	positive	no
1	30	2002		Echocardiography in HIV cardiac disease	Progress in Cardiovascular Diseases	2003	1	2	USA	positive	no
1	30	2002		Epidemiology of HIV cardiac disease	Progress in Cardiovascular Diseases	2003	1	1	USA	positive	no
1	30	2002		Cardiovascular complications of human immunodeficiency virus infection	Radiographics	2006	4	8	USA	positive	no
1	30	2002		HIV disease and an atherosclerotic ascending aortic aneurysm	Reviews in Cardiovascular Medicine	2004	2	5	USA	positive	no
1	30	2002	no English	Cardiovascular disorders in patients with HIV infection | [Alteraciones cardiovasculares en pacientes con infección por VIH]	Revista Cubana de Medicina	2010	8
1	30	2002		Opportunistic infections in patients with aids admitted to an university hospital of the Southeast of Brazil	Revista do Instituto de Medicina Tropical de Sao Paulo	2003	1	8	Brazil	positive	no
1	30	2002		Ventricular tachycardia and long QT associated with clarithromycin administration in a patient with HIV infection | [Taquicardia ventricular y QT largo asociados a la administración de claritromicina en un paciente afectado de infección por el VIH]	Revista Espanola de Cardiologia	2002	0	6	Spain	positive	no
1	30	2002	no English	Usage of L-carnitine as adjuvant in the treatment of dilated cardiomyopathy in a child with Aids | [O uso da L-carnitina como adjuvante no tratamento da miocardiopatia dilatada em criança com Aids]	Revista Paulista de Pediatria	2011	9
1	30	2002	no English	Patologia cardiovascular associada ao vírus da imunodeficiência humana	Revista Portuguesa de Cardiologia	2015	13	2	Portugal
1	30	2002		A case of dilated cardiomyopathy	Rural and Remote Health	2012	10	2	South Africa	positive	no
1	30	2002	book chapter	Cardiovascular complications of HIV infection	Sande's HIV/AIDS Medicine: Medical Management of AIDS 2013: Second Edition	2012	10
1	30	2002	no English	Prevalence of cardiovascular manifestations in HIV/AIDS patients in Iran	Tehran University Medical Journal	2009	7
1	30	2002		Myocardial disease in human immunodeficiency virus (HIV) infection: A review	Wiener Klinische Wochenschrift	2008	6	1	Nigeria	positive	no
1	30	2002	no fulltext	Peripartum cardiomyopathy	World Heart Journal	2014	12
1	32	2007	no fulltext	Endometrial metastasis of a primitive neuroendocrine ovarian carcinoma: Management and treatment of a case	European Journal of Gynaecological Oncology	2008	1	6	Italy					1986
1	32	2007		Three-dimensional color power Doppler as an imaging technique in cancer	International Journal of Clinical and Experimental Medicine	2016	9	7	China	positive	no
0	33	2011		Heart rate variability (HRV) in deep breathing tests and 5-min short-term recordings: agreement of ear photoplethysmography with ECG measurements, in 343 subjects	European Journal of Applied Physiology	2016	5	3	Germany	positive	no
0	33	2011		Photoplethysmographic signals and blood oxygen saturation values during artificial hypothermia in healthy volunteers	Physiological Measurement	2012	1	2	UK	positive	no
1	34	2014		Prognostic value of highly sensitive C-reactive protein and plaque morphology in coronary artery disease in China	Biomedical Research (India)	2015	1	8	China	positive	no			2013
1	36	2012		Two-years follow-up of low-dose methotrexate and 6-methylprednisolone therapy in a patient with idiopathic retroperitoneal fibrosis	European Review for Medical and Pharmacological Sciences	2012	0	8	Italy	positive	no
1	36	2012		Retroperitoneal fibrosis as a result of signet ring cell gastric cancer: A Case-based review	Journal of Gastrointestinal Cancer	2013	1	4	Iran	positive	no
1	36	2012		Laparoscopic ureterolysis and omental wrapping in patients with retroperitoneal fibrosis and obstructive uropathy: A single-center experience	Journal of Laparoendoscopic and Advanced Surgical Techniques	2014	2	6	India	positive	no
1	36	2012		Renal impairment as a complication of uterine fibroids: A retrospective hospital-based study	Journal of Obstetrics and Gynaecology	2013	1	5	Jamaica	positive	no
1	36	2012		FDG PET/CT in monitoring treatment of retroperitoneal fibrosis	Revista Espanola de Medicina Nuclear e Imagen Molecular	2012	0	6	Turkey	positive	no
1	36	2012	book chapter	Case scenarios and interesting images in urolithiasis	Urolithiasis: Basic Science and Clinical Practice	2012	0
0	37	2008	no fulltext	Cardiac sympathetic denervation preceding motor signs in Parkinson disease*	Cleveland Clinic Journal of Medicine	2009	1	7	USA
0	37	2008		Baroreflex sensitivity and power spectral analysis in different extrapyramidal syndromes	Journal of Neural Transmission	2008	0	12	Germany	positive	no
0	37	2008		Decreased baroreflex sensitivity in Parkinson's disease is associated with orthostatic hypotension	Journal of the Neurological Sciences	2017	9	6	Slovakia + Austria	positive	no
0	37	2008		Systemic blood pressure profile correlates with cardiac 123I-MIBG uptake in patients with Parkinson's disease	Journal of the Neurological Sciences	2011	3	9	Japan	positive	no
0	37	2008		Interest of 123I-mIBG cardiac tomoscintigraphy coupled with myocardial perfusion in diagnosis of multiple system atrophy | [Intérêt de la tomoscintigraphie cardiaque à la 123I-mIBG couplée à la perfusion myocardique dans le diagnostic de l'atrophie multisystématisée]	Medecine Nucleaire	2010	2	5	France	positive	no
0	37	2008		Diagnostic value of cardiac 123I-metaiodobenzylguanidine ( 123I-MIBG) scintigraphy in Lewy body disorders | [Valor diagnóstico de la gammagrafía cardíaca con 123I-metaiodobenzilguanidina en las enfermedades con cuerpos de Lewy]	Neurologia	2009	1	11	Spain	positive	no
0	37	2008	no fulltext	Premature and differential diagnosis of disautonomy in Parkinson's disease by means of cardiac 123I-MIBG gammagraphy | [Diagnóstico precoz y diferencial de la disautonomía en la enfermedad de Parkinson mediante gammagrafía cardíaca con 123I-MIBG]	Revista de Neurologia	2009	1
0	37	2008	no fulltext	Cardiovascular parameters and baroreflex sensitivity in Parkinson's disease	Scripta Medica Facultatis Medicae Universitatis Brunensis Masarykianae	2010	2
0	38	2008		Segmentation of images IRM by Anatomical Atlas	2014 4th International Symposium ISKO-Maghreb: Concepts and Tools for Knowledge Management, ISKO-Maghreb 2014	2015	7	1	Algeria	positive	no
0	38	2008		A semiautomatic tool for prostate segmentation in radiotherapy treatment planning	BMC Medical Imaging	2014	6	6	Norway	positive	no
0	38	2008	book chapter	Image Registration and Fusion for Image-Guided Focal Ablation	Focal Therapy in Prostate Cancer	2011	3
0	38	2008	no fulltext	3D meshless prostate segmentation and registration in image guided radiotherapy	Lecture Notes in Computer Science (including subseries Lecture Notes in Artificial Intelligence and Lecture Notes in Bioinformatics)	2009	1
0	38	2008		A magnetic resonance spectroscopy driven initialization scheme for active shape model based prostate segmentation	Medical Image Analysis	2011	3	8	USA	positive	no
0	38	2008		Automated segmentation of the prostate in 3D MR images using a probabilistic atlas and a spatially constrained deformable model	Medical Physics	2010	2	3	France	positive	no			2007
0	38	2008		Object-constrained meshless deformable algorithm for high speed 3D nonrigid registration between CT and CBCT	Medical Physics	2010	2	7	USA	positive	no
0	38	2008		A comparison of the accuracy of statistical models of prostate motion trained using data from biomechanical simulations	Progress in Biophysics and Molecular Biology	2010	2	9	UK	positive	no
0	38	2008		Does running cause metatarsophalangeal joint effusions? A comparison of synovial fluid volumes on MRI in athletes before and after running	Skeletal Radiology	2009	1	4	UK	positive	no
0	39	2015	book chapter	Orbital tumors	Smith and Nesi's Ophthalmic Plastic and Reconstructive Surgery, Third Edition	2012	-3
1	40	2008		Aortic stiffness is related to the ischemic brain injury biomarker N-methyl-D-aspartate receptor antibody levels in aortic valve replacement	Neurology Research International	2014	6	8	UK	positive	no
1	42	2012		Trends in myocardial infarction rates and case fatality by anatomical location in four united states communities, 1987 to 2008 (from the atherosclerosis risk in communities study)	American Journal of Cardiology	2013	1	10	USA	positive	no
1	42	2012		Long-term outcomes of patients with acute coronary syndrome and nonobstructive coronary artery disease	American Journal of Cardiology	2013	1	12	Italy	positive	no
1	42	2012		Simultaneous double coronary thrombosis in a 47-year-old male patient with acute myocardial infarction	American Journal of Case Reports	2013	1	2	USA	positive	no
1	42	2012		Can statins alter coronary plaque morphology assessed by intravascular ultrasound?	Angiology	2014	2	4	Turkey	positive	no
1	42	2012		Plagiarism is the emerged part of scientific misconduct | [Le plagiat est la partie émergée de la fraude scientifique]	Annales Francaises d'Anesthesie et de Reanimation	2013	1	1	France	negative	no
1	42	2012		Biomechanics of atherosclerotic coronary plaque: Site, stability and in vivo elasticity modeling	Annals of Biomedical Engineering	2014	2	7	France	positive	no
1	42	2012		Systematic reviews and meta-analyses for more profitable strategies in peripheral artery disease	Annals of Medicine	2014	2	8	Italy	positive	no
1	42	2012		Prevalence and Predictors of Multiple Coronary Plaque Ruptures: In Vivo 3-Vessel Optical Coherence Tomography Imaging Study	Arteriosclerosis, Thrombosis, and Vascular Biology	2016	4	14	USA+Japan+Italy+China+Korea	positive	no
1	42	2012		Antiatherosclerotic effects of long-term maximally intensive statin therapy after acute coronary syndrome: Insights from study of coronary atheroma by intravascular ultrasound: Effect of rosuvastatin versus atorvastatin	Arteriosclerosis, Thrombosis, and Vascular Biology	2014	2	12	USA+France+Germany+Australia	positive	no
1	42	2012		A phase 2 randomized, double-blind, placebo-controlled study of the effect of VIA-2291, a 5-lipoxygenase inhibitor, on vascular inflammation in patients after an acute coronary syndrome	Atherosclerosis	2015	3	11	USA+UK+France+Canada	positive	no
1	42	2012		Coronary artery atherectomy reduces plaque shear strains: An endovascular elastography imaging study	Atherosclerosis	2014	2	6	Canada+Japan+France	positive	no
1	42	2012		Advances in mechanisms, imaging and management of the unstable plaque	Atherosclerosis	2014	2	4	Italy	positive	no
1	42	2012		Coronary and carotid atherosclerosis: Similarities and differences	Atherosclerosis	2013	1	6	Sweden	positive	no
1	42	2012		Darapladib effect on circulating high sensitive troponin in patients with acute coronary syndromes	Atherosclerosis	2012	0	8	Netherlands	positive	no
1	42	2012		Insignificant role of the N-terminal cobalt-binding site of albumin in the assessment of acute coronary syndrome: Discrepancy between the albumin cobalt-binding assay and N-terminal-targeted immunoassay	Biomarkers	2012	0	3	Korea	positive	no
1	42	2012		Mouse coronary angiography in vivo using synchrotron radiation	Bio-Medical Materials and Engineering	2014	2	5	China	positive	no
1	42	2012		Admission hyperglycemia and adverse outcomes in diabetic and non-diabetic patients with non-ST-elevation myocardial infarction undergoing percutaneous coronary intervention	BMC Cardiovascular Disorders	2017	5	6	China	positive	no
1	42	2012		Optical Coherence Tomography-Guided Primary Percutaneous Coronary Intervention in ST-Segment Elevation Myocardial Infarction Patients: A Pilot Study	Canadian Journal of Cardiology	2014	2	7	Czech Republic	positive	no
1	42	2012	book chapter	Intravascular ultrasound	Catheter-Based Cardiovascular Interventions: A Knowledge-Based Approach	2013	1
1	42	2012		Ad Hoc percutaneous coronary intervention: A consensus statement from the society for cardiovascular angiography and interventions	Catheterization and Cardiovascular Interventions	2013	1	8	USA	positive	no
1	42	2012	book chapter	The role of microvascular coronary dysfunction in acute myocardial infarction	Chest Pain with Normal Coronary Arteries: A Multidisciplinary Approach	2013	1
1	42	2012		The concept of unstable atherosclerotic plaque and pharmacological therapeutic strategies | [Koncepcja niestabilnej blaszki miazdzycowej i farmakologiczne strategie terapeutyczne]	Chirurgia Polska	2015	3	6	Poland	positive	no
1	42	2012		Glycemic variability on continuous glucose monitoring system predicts rapid progression of non-culprit lesions in patients with acute coronary syndrome	Circulation Journal	2015	3	13	Japan	positive	no
1	42	2012		Intimal flaps detected by optical frequency domain imaging in the proximal segments of native coronary arteries: An innocent bystander? insights from the TROFI trial	Circulation Journal	2013	1	10	Netherlands+Japan+Denmark	positive	no
1	42	2012		Intracoronary imaging for detecting vulnerable plaque	Circulation Journal	2013	1	4	Japan	positive	no
1	42	2012	book chapter	Calcium score and coronary plaque	Clinical Applications of Cardiac CT	2012	0
1	42	2012		Serum level and prognostic value of neopterin in patients after ischemic stroke	Clinical Biochemistry	2012	0	14	Taiwan	positive	no
1	42	2012		Statin therapy in the reduction of cardiovascular events in patients undergoing intermediate-risk noncardiac, nonvascular surgery	Clinical Cardiology	2013	1	7	USA	positive	no
1	42	2012		Vulnerable blood in high risk vascular patients: Study design and methods	Contemporary Clinical Trials	2014	2	16	USA	positive	no
1	42	2012		Morphological changes and clinical impact of unstable plaques within untreated segments of acute myocardial infarction patients during a 3-year follow-up: An analysis from the HORIZONS-AMI trial	Coronary Artery Disease	2015	3	12	USA+Italy	positive	no
1	42	2012		Pathophysiology of acute coronary syndrome	Current Atherosclerosis Reports	2014	2	3	USA	positive	no
1	42	2012		Anti-inflammatory strategies for plaque stabilization after acute coronary syndromes topical collection on vascular biology	Current Atherosclerosis Reports	2013	1	4	USA	positive	no
1	42	2012		Current Clinical Applications of Intravascular Ultrasound in Coronary Artery Disease	Current Cardiovascular Imaging Reports	2017	5	2	China+Korea	positive	no
1	42	2012		Beyond Coronary Stenosis: Coronary Computed Tomographic Angiography for the Assessment of Atherosclerotic Plaque Burden	Current Cardiovascular Imaging Reports	2013	1	4	USA	positive	no
1	42	2012		Imaging Atherosclerotic Plaques with MRI: Role of Contrast Agents	Current Cardiovascular Imaging Reports	2013	1	4	France+USA	positive	no
1	42	2012		Regression of coronary atheroma with statin therapy	Current Opinion in Endocrinology, Diabetes and Obesity	2016	4	3	Australia	positive	no
1	42	2012		Reconstituted HDL for the acute treatment of acute coronary syndrome	Current Opinion in Lipidology	2013	1	2	USA	positive	no
1	42	2012		Atherosclerosis - Do we know enough already to prevent it?	Current Opinion in Pharmacology	2016	4	7	USA	positive	no
1	42	2012		Acute coronary syndromes as auto-inflammatory disorders	Current Pharmaceutical Design	2012	0	1	Japan	positive	no
1	42	2012		How should we treat multi-vessel disease in STEMI patients?	Current Treatment Options in Cardiovascular Medicine	2013	1	2	Canada	positive	no
1	42	2012		Interactions between cardiovascular and cerebrovascular disease	Current Treatment Options in Neurology	2012	0	4	Italy	positive	no
1	42	2012	no fulltext	The vulnerable plaque in the natural history of atherosclerosis	Dialogues in Cardiovascular Medicine	2014	2
1	42	2012		Influence of high-dose lipid lowering treatment compared to low-dose lipid lowering treatment on plaque composition assessed by intravascular ultrasound virtual histology in patients with ST-segment elevation acute myocardial infarction: The VIRHISTAMI trial	EuroIntervention	2013	1	6	Denmark	positive	no
1	42	2012	no full text	Plaque sealing and passivation with a mechanical self-expanding low outward force nitinol vShield device for the treatment of IVUS and OCT-derived thin cap fibroatheromas (TCFAs) in native coronary arteries: Report of the pilot study vShield Evaluated at Cardiac hospital in Rotterdam for Investigation and Treatment of TCFA (SECRITT)	EuroIntervention	2012	0	21	Netherlands
1	42	2012		Requiem for the 'vulnerable plaque'	European Heart Journal	2015	3	2	USA+Netherlands	positive	no
1	42	2012		Vulnerable plaque imaging: Updates on new pathobiological mechanisms	European Heart Journal	2015	3	6	Greece+USA	positive	no
1	42	2012		Coronary atheroma volume and cardiovascular events during maximally intensive statin therapy	European Heart Journal	2013	1	12	USA	positive	no
1	42	2012		Pancoronary instability: The vulnerable patient revisited?	European Heart Journal Cardiovascular Imaging	2016	4	1	USA	positive	no
1	42	2012		Cardiovascular disease and diabetes: The vulnerable patient	European Heart Journal, Supplement	2012	0	3	Germany	positive	no
1	42	2012	book chapter	Acute coronary syndromes	Evidence-Based Cardiology Consult	2014	2
1	42	2012	no fulltext	Coronary artery disease: Two sides of the same coin	Heart and Metabolism	2013	1
1	42	2012	no English	Progression and regression of atherosclerotic plaques: New results based on intracoronary ultrasound | [Progression und Regression atherosklerotischer Plaques: Neue Erkenntnisse auf dem Boden des intravaskulären Ultraschalls]	Herz	2015	3	1	Germany
1	42	2012		Plaque rupture in a non-culprit artery detected by optical coherence tomography and treated with plaque capping	Indian Heart Journal	2014	2	2	India	positive	no
1	42	2012		Outcome of coronary lesions with deferred revascularization due to negative fractional flow reserve in subjects with acute coronary syndrome	International Journal of Cardiology	2017	5	12	Italy	positive	no
1	42	2012		Novel risk factors for acute coronary syndromes and emerging therapies	International Journal of Cardiology	2016	4	3	Australia	positive	no
1	42	2012		Management of multivessel coronary disease in STEMI patients: A systematic review and meta-analysis	International Journal of Cardiology	2015	3	11	Italy+China	positive	no
1	42	2012		Risk markers for coronary plaque progression and destabilization beyond LDL-cholesterol in acute coronary syndrome	International Journal of Cardiology	2014	2	8	Japan	positive	no
1	42	2012		Review: Exploring coronary atherosclerosis with intravascular imaging	International Journal of Cardiology	2013	1	4	USA+Australia	positive	no
1	42	2012		Positive remodeling is associated with vulnerable coronary plaque components regardless of clinical presentation: Virtual histology-intravascular ultrasound analysis	International Journal of Cardiology	2013	1	19	Korea	positive	no
1	42	2012		ST elevation acute myocardial infarction accelerates non-culprit coronary lesion atherosclerosis	International Journal of Cardiovascular Imaging	2014	2	9	China	positive	no
1	42	2012		Morphological characteristics of culprit coronary lesions according to clinical presentation: Insights from a multimodality imaging approach	International Journal of Cardiovascular Imaging	2013	1	11	Spain	positive	no
1	42	2012		Relationship between retinal vascular caliber and coronary artery disease in patients with non-alcoholic fatty liver disease (NAFLD)	International Journal of Environmental Research and Public Health	2013	1	5	Israel	positive	no
1	42	2012		Paeonol promotes microRNA-126 expression to inhibit monocyte adhesion to ox-LDL-injured vascular endothelial cells and block the activation of the PI3K/Akt/NF-κB pathway	International Journal of Molecular Medicine	2016	4	3	China	positive	no
1	42	2012		The challenge to detect and to treat vulnerable plaques and vulnerable patients	Interventional Cardiology	2016	4	3	Brazil	positive	no
1	42	2012		Preventive percutaneous coronary intervention in ST-elevation myocardial infarction - the primacy of randomised trials	Interventional Cardiology Review	2015	3	2	UK	positive	no
1	42	2012		Stenosis level, plaque morphology and intima-media thickness of internal carotid artery in chronic stable angina and acute coronary syndrome; a comparative study	Iranian Red Crescent Medical Journal	2015	3	4	Iran	positive	no
1	42	2012		Clinical outcome of nonculprit plaque ruptures in patients with acute coronary syndrome in the PROSPECT study	JACC: Cardiovascular Imaging	2014	2	13	China+USA+Spain+Netherlands+Sweden	positive	no
1	42	2012		Levels of circulating neopterin in patients with severe carotid artery stenosis undergoing carotid stenting	Journal of Atherosclerosis and Thrombosis	2014	2	12	Taiwan	positive	no
1	42	2012		C-reactive protein and future cardiovascular events in statin- treated patients with angina pectoris: The extended TRUTH study	Journal of Atherosclerosis and Thrombosis	2013	1	14	Japan	positive	no
1	42	2012		Rapid progression of nonculprit coronary lesions six weeks after successful primary PCI in culprit artery: A case report	Journal of Biomedical Research	2014	2	4	China	positive	no
1	42	2012		Editorial: Anomalous aortic origin of coronary arteries: What we know, what we need to know	Journal of Cardiology Cases	2015	3	2	Japan	positive	no
1	42	2012		Simultaneous acute occlusion of right and anterior descending coronary arteries in acute myocardial infarction	Journal of Cardiovascular Medicine	2012	0	4	Italy	positive	no
1	42	2012		Mechanistic links between acute respiratory tract infections and acute coronary syndromes	Journal of Infection	2013	1	4	UK	positive	no
1	42	2012		Effect of stress intensity factor in evaluation of instability of atherosclerotic plaque	Journal of Mechanics in Medicine and Biology	2014	2	2	Canada	positive	no
1	42	2012		Concurrent Carotid Inflammation in Acute Coronary Syndrome as Assessed by 18F-FDG PET/CT: A Possible Mechanistic Link for Ischemic Stroke	Journal of Stroke and Cerebrovascular Diseases	2015	3	11	Korea	positive	no
1	42	2012		The myth of the "vulnerable plaque": Transitioning from a focus on individual lesions to atherosclerotic disease burden for coronary artery disease risk assessment	Journal of the American College of Cardiology	2015	3	2	USA	positive	no
1	42	2012		Distinct morphological features of ruptured culprit plaque for acute coronary events compared to those with silent rupture and thin-cap fibroatheroma: A combined optical coherence tomography and intravascular ultrasound study	Journal of the American College of Cardiology	2014	2	12	USA+China	positive	no
1	42	2012		Consideration of a new definition of clinically relevant myocardial infarction after coronary revascularization: An expert consensus document from the society for cardiovascular angiography and interventions (SCAI)	Journal of the American College of Cardiology	2013	1	10	USA	positive	no
1	42	2012		Nonobstructive versus obstructive coronary artery disease in acute coronary syndrome: A meta-analysis	Journal of the American Heart Association	2016	4	9	Italy+USA	positive	no
1	42	2012		Angiographic estimation of culprit vessel disease severity in acute ST- segment elevation myocardial infarction after thrombolysis	Journal of the Nepal Medical Association	2012	0	4	Pakistan	positive	no
1	42	2012		Plasma metabolomic profiles predict near-term death among individuals with lower extremity peripheral arterial disease	Journal of Vascular Surgery	2013	1	7	USA	positive	no
1	42	2012	no English	Comparison of atherosclerotic lesions in patients with acute myocardial infarction and stable angina pectoris using intravascular ultrasound	Kardiologiya	2015	3
1	42	2012	no English	Capabilities of multidetector computed tomography in assessment of atherosclerosis of coronary arteries	Kardiologiya	2015	3
1	42	2012	no English	Invasive methods of detection of unstable atherosclerotic plaques in coronary arteries	Kardiologiya	2014	2
1	42	2012	no English	Comparison of characteristics of atherosclerotic plaques in patients with acute coronary syndrome and stable ischemic heart disease: Data of multispiral computed tomography	Kardiologiya	2013	1
1	42	2012	book chapter	Acute coronary syndrome	Koda-Kimble and Young's Applied Therapeutics: The Clinical Use of Drugs	2013	1
1	42	2012		Characteristics detected on computed tomography angiography predict coronary artery plaque progression in non-culprit lesions	Korean Journal of Radiology	2017	5	6	China	positive	no
1	42	2012		Derivation of flow related risk indices for stenosed left anterior descending coronary arteries with the use of computer simulations	Medical Engineering and Physics	2016	4	5	UK+Greece+USA	positive	no
1	42	2012	no fulltext	Left main non culprit ruptured plaque: To treat or no to treat?	Minerva Cardioangiologica	2015	3	6	Italy
1	42	2012		Investigation of highly expressed PCSK9 in atherosclerotic plaques and ox-LDL-induced endothelial cell apoptosis	Molecular Medicine Reports	2017	5	5	China	positive	no
1	42	2012		Evaluating efficacy of pharmaceutical interventions in atherosclerosis: Role of magnetic resonance imaging and positron emission tomography	Mount Sinai Journal of Medicine	2012	0	4	France	positive	no
1	42	2012	book chapter	Imaging coronary atherosclerosis and vulnerable plaques with optical coherence tomography	Optical Coherence Tomography: Technology and Applications, Second Edition	2015	3
1	42	2012	book chapter	Intravascular Ultrasound	PanVascular Medicine, Second Edition	2015	3
1	42	2012		A direct vulnerable atherosclerotic plaque elasticity reconstruction method based on an original material-finite element formulation: Theoretical framework	Physics in Medicine and Biology	2013	1	9	France	positive	no
1	42	2012		Acute myocardial infarction is a risk factor for new onset diabetes in patients with coronary artery disease	PLoS ONE	2015	3	13	Korea	positive	no
1	42	2012		Percutaneous coronary intervention in treatment of multivessel coronary artery disease in patients with non-ST-segment elevation acute coronary syndrome	Postepy w Kardiologii Interwencyjnej	2013	1	7	Poland	positive	no
1	42	2012	book chapter	Endothelium and Acute Cardiovascular Events	Recent Advances in Cardiology	2014	2
1	42	2012	no fulltext	Clinical profile of patients with 30 days myocardial infarction and HS-CRP levels	Research Journal of Pharmaceutical, Biological and Chemical Sciences	2016	4
1	42	2012		99m Tc-labelled anti-CD11b SPECT/CT imaging allows detection of plaque destabilization tightly linked to inflammation	Scientific Reports	2016	4	9	China	positive	no
1	42	2012		Targeting blood thrombogenicity precipitates atherothrombotic events in a mouse model of plaque destabilization	Scientific Reports	2015	3	14	China	positive	no
1	42	2012		An activator of mTOR inhibits oxLDL-induced autophagy and apoptosis in vascular endothelial cells and restricts atherosclerosis in apolipoprotein E-/- mice	Scientific Reports	2014	2	10	China	positive	no
1	42	2012		Virtual histology study of atherosclerotic plaque composition in patients with stable angina and acute phase of acute coronary syndromes without ST segment elevation	Srpski Arhiv za Celokupno Lekarstvo	2013	1	6	Serbia	positive	no
1	42	2012		The Imaging Modulography Technique Revisited for High-Definition Intravascular Ultrasound: Theoretical Framework	Ultrasound in Medicine and Biology	2016	4	7	France+USA+Canada	positive	no
1	42	2012		Real-Time Elastography Visualization and Histopathological Characterization of Rabbit Atherosclerotic Carotid Arteries	Ultrasound in Medicine and Biology	2016	4	9	China	positive	no
1	42	2012		Endovascular shear strain elastography for the detection and characterization of the severity of atherosclerotic plaques: In vitro validation and in vivo evaluation	Ultrasound in Medicine and Biology	2014	2	10	Canada+France	positive	no
1	42	2012		The Intravascular ultrasound elasticity-palpography technique revisited: A reliable tool for the invivo detection of vulnerable coronary atherosclerotic plaques	Ultrasound in Medicine and Biology	2013	1	9	France	positive	no
1	42	2012		A Four-Criterion Selection Procedure for Atherosclerotic Plaque Elasticity Reconstruction Based on in Vivo Coronary Intravascular Ultrasound Radial Strain Sequences	Ultrasound in Medicine and Biology	2012	0	9	France + Canada + Japan + SUA	positive	no
1	42	2012		Changes in D-dimer and inflammatory biomarkers before ischemic events in patients with peripheral artery disease: The BRAVO Study	Vascular Medicine (United Kingdom)	2016	4	17	USA	positive	no
1	43	2013		Discrepancies in autologous bone marrow stem cell trials and enhancement of ejection fraction (DAMASCENE): Weighted regression and meta-analysis OPEN ACCESS	BMJ (Online)	2014	1	6	UK	negative	no
1	43	2013		The challenge of delivering reliable science and guidelines: Opportunities for all to participate	European Heart Journal	2014	1	2	UK	negative	no
1	43	2013	no fulltext	Efficacy and safety of beta-adrenoblocker treatment during postoperational period after extracardial surgery — a paradigm shift?	Russian Journal of Cardiology	2014	1
1	44	2010		Personalized nanomedicine advancements for stem cell tracking	Advanced Drug Delivery Reviews	2012	2	3	USA+Poland	positive	no
1	44	2010	book chapter	Advances in stem cell therapy	Advances in Experimental Medicine and Biology	2012	2	2	Spain
1	44	2010		Stem cell therapy for stress urinary incontinence: A systematic review in human subjects	Archives of Gynecology and Obstetrics	2013	3	9	UK	negative	no
1	44	2010		Adult stem cells derived from skeletal muscle - biology and potential	Central European Journal of Biology	2013	3	3	Slovakia	positive	no
1	44	2010	no fulltext	Myogenic differentiation of mesenchymal stem cells for muscleregeneration in urinary tract	Chinese Medical Journal	2013	3	4	China
1	44	2010		An update in the treatment of male urinary incontinence	Current Opinion in Urology	2013	3	3	USA	positive	no
1	44	2010		Stem cell therapy for incontinence: Where are we now? What is the realistic potential?	Current Urology Reports	2011	1	5	USA	positive	no
1	44	2010		Stem cells for the treatment of urinary incontinence	Current Urology Reports	2011	1	2	USA	positive	no
1	44	2010		Regenerative medicine in urology	European Journal of Pediatric Surgery	2014	4	3	UK	positive	no
1	44	2010	no fulltext	Injectable bulking agents in fecal and urinary incontinence: Current agents, techniques and rationale for their use	Expert Review of Obstetrics and Gynecology	2012	2	3	USA
1	44	2010		Tissue engineering and stem cells: Basic principles and applications in urology	International Journal of Urology	2010	0	3	Egypt	positive	no
1	44	2010		Development of cellular therapy for the treatment of stress urinary incontinence	International Urogynecology Journal	2011	1	3	USA+Taiwan	negative	no
1	44	2010	no fulltext	Stem cell for the treatment of stress urinary incontinence	Journal of Dalian Medical University	2011	1
1	44	2010		A state-of-the-art review on the evolution of urinary sphincter devices for the treatment of post-prostatectomy urinary incontinence: Past, present and future innovations	Journal of Medical Engineering and Technology	2014	4	1	Australia	positive	no
1	44	2010		Prospects of stem cell treatment in benign urological diseases	Korean Journal of Urology	2015	5	4	USA + Saudi Arabia + Egypt	negative	no
1	44	2010	no fulltext	Recent applications of somatic stem cells in human medicine | [Súčasné možnosti využitia somatických kmeňových buniek v humánnej medicíne]	Lekarsky Obzor	2014	4	5	Slovakia
1	44	2010		Application of Tissue Engineering to Pelvic Organ Prolapse and Stress Urinary Incontinence	LUTS: Lower Urinary Tract Symptoms	2015	5	7	UK	positive	no
1	44	2010		Growth and expression of rat bone marrow mesenchymal stem cells modified by nerve growth factor in diabetic rat bladders	Molecular Medicine Reports	2013	3	4	China	positive	no
1	44	2010		A novel cell therapy for stress urinary incontinence, short-term outcome	Neurourology and Urodynamics	2013	3	6	Iran	positive	no
1	44	2010		Bone marrow mesenchymal stromal cell therapy for external urethral sphincter restoration in a rat model of stress urinary incontinence	Neurourology and Urodynamics	2011	1	7	Canada	positive	no
1	44	2010		Retracted publications in the drug literature	Pharmacotherapy	2012	2	3	USA	negative	no
1	44	2010		Direct comparison of progenitor cells derived from adipose, muscle, and bone marrow from wild-type or craniosynostotic rabbits	Plastic and Reconstructive Surgery	2011	1	9	USA	positive	no
1	44	2010		Stem cell function, self-renewal, heterogeneity, and regenerative potential in skeletal muscle stem cells	Recent Patents on Regenerative Medicine	2012	2	6	Italy	positive	no
1	44	2010		Organ bioengineering for the newborn	Seminars in Pediatric Surgery	2014	4	3	UK	positive	no
1	44	2010		Smooth muscle precursor cells derived from human pluripotent stem cells for treatment of stress urinary incontinence	Stem Cells and Development	2016	6	9	USA+China	positive	no
1	44	2010		Stem cell therapy for stress urinary incontinence: A critical review	Stem Cells and Development	2012	2	2	USA	negative	no
1	44	2010		The potential of stem cells in the treatment of skeletal muscle injury and disease	Stem Cells International	2012	2	5	UK	positive	no
1	44	2010		Adipose-derived stromal cell transplantation for treatment of stress urinary incontinence	Tissue and Cell	2011	1	4	China	positive	no
1	44	2010	book chapter	Urologic Tissue Engineering and Regeneration	Translating Regenerative Medicine to the Clinic	2015	5
1	44	2010		Stem cell therapy for male urinary incontinence	Urologia Internationalis	2013	3	5	Italy	positive	no
1	44	2010		Urethral Bulking. A Urology Perspective	Urologic Clinics of North America	2012	2	2	USA	positive	no
1	44	2010		Current Status of Tissue Engineering in Stress Urinary Incontinence	Urological Science	2011	1	1	Taiwan	positive	no
1	44	2010		Adipose-derived regenerative cell injection therapy for postprostatectomy incontinence: A phase i clinical study	Yonsei Medical Journal	2016	6	5	Korea	positive	no
1	44	2010	no fulltext	From tissue engineering to regenerative medicine - A modern approach to the reconstruction of the urinary tract | [Od tkivnega inženirstva do regenerativne medicine - Sodoben pristop k rekonstrukciji sečil]	Zdravniski Vestnik	2012	2
1	45	2010	no English	Application of ganglion impar block in patient with coccyx dislocation | [Koksiks dislokasyonlu hastada impar ganglion bloǧu uygulamasi]	Agri	2011	1	3	Turkey
1	45	2010	book chapter	Ultrasound-guided caudal, ganglion impar, and sacroiliac joint injections	Atlas of Ultrasound-Guided Procedures in Interventional Pain Management	2011	1
1	45	2010	book chapter	Chronic rectal pain	Case Studies in Pain Management	2014	4
1	45	2010	book chapter	Features and management of the pelvic cancer pain	Features and Management of the Pelvic Cancer Pain	2016	6
1	45	2010		Coccydynia: Diagnostic and therapeutic | [La coccygodynie : Du diagnostic à la thérapeutique]	Journal de Readaptation Medicale	2015	5	7	Maroc	positive	no
1	45	2010		Coccydynia: An overview of the anatomy, etiology, and treatment of coccyx pain	Ochsner Journal	2014	4	4	USA	positive	no
1	45	2010		Superior hypogastric plexus combined with ganglion impar neurolytic blocks for pelvic and/or perineal cancer pain relief	Pain Physician	2015	5	3	Egypt	positive	no
1	45	2010		Early ultrasound-guided neurolysis for pain management in gastrointestinal and pelvic malignancies: An observational study in a tertiary care center of urban india	Pain Practice	2012	2	7	India	positive	no
1	45	2010	book chapter	Peripheral and Visceral Sympathetic Blocks	Practical Management of Pain: Fifth Edition	2013	3
1	45	2010		Infiltration of ganglion impar and caudal in the management of traumatic coccydynia refractory to conventional analgesic treatment | [Infiltración del ganglio impar y caudal en el manejo de la coccigodinia traumática rebelde al tratamiento analgésico convencional]	Revista Espanola de Cirugia Ortopedica y Traumatologia	2011	1	6	Spain	positive	no
0	46	2007		Muscle metabolism in duchenne muscular dystrophy assessed by in vivo proton magnetic resonance spectroscopy	Journal of Computer Assisted Tomography	2009	2	6	Taiwan	positive	no
0	46	2007		In Vivo Proton Magnetic Resonance Spectroscopy Assessment for Muscle Metabolism in Neuromuscular Diseases	Journal of Pediatrics	2007	0	6	Taiwan	positive	no
0	46	2007		MR Angiography, MR Imaging and Proton MR Spectroscopy In-Vivo Assessment of Skeletal Muscle Ischemia in Diabetic Rats	PLoS ONE	2012	5	6	Italy	positive	no
0	47	2001	book chapter	Descriptive psychopathology: The signs and symptoms of behavioral disorders	Descriptive Psychopathology: The Signs and Symptoms of Behavioral Disorders	2009	8
0	47	2001		Subcontinuous epileptiform activity after failed hippocampal radiosurgery	Epilepsia	2011	10	5	France	positive	no
0	47	2001	no fulltext	Sleep epilepsy	Neurologist	2003	2
0	47	2001	book chapter	A Child with So-Called Nocturnal Paroxysmal Dystonia whose Epilepsy Arose from Orbital Cortex	Puzzling Cases of Epilepsy	2008	7
1	48	2012	book chapter	Drugs in pregnancy and lactation: A reference guide to fetal and neonatal risk: Tenth edition	Drugs in Pregnancy and Lactation: A Reference Guide to Fetal and Neonatal Risk: Tenth Edition	2014	2
0	49	2014		Coronary CT angiography in coronary artery disease: Opportunities and challenges	Australasian Medical Journal	2016	2	1	Australia	positive	no
0	49	2014		Update on the NCEP ATP-III emerging cardiometabolic risk factors	BMC Medicine	2014	0	2	USA	positive	no
0	49	2014		Impact of heart rate on diagnostic accuracy of second generation 320-detector computed tomography coronary angiography	Cardiovascular Diagnosis and Therapy	2017	3	10	Australia	positive	no
0	49	2014		Recent improvement in coronary computed tomography angiography diagnostic accuracy	Clinical Cardiology	2014	0	3	USA	positive	no
0	49	2014		Diagnostic accuracy of magnetic resonance angiography for detection of coronary artery disease: a systematic review and meta-analysis	European Radiology	2016	2	7	Italy	positive	no
0	49	2014		Meta-analysis: diagnostic accuracy of coronary CT angiography with prospective ECG gating based on step-and-shoot, Flash and volume modes for detection of coronary artery disease	European Radiology	2014	0	9	China	positive	no
0	49	2014		The impact of different levels of adaptive iterative dose reduction 3D on image quality of 320-row coronary CT angiography: A clinical trial	PLoS ONE	2015	1	8	Germany+Netherland	positive	no
0	49	2014		CT coronary angiography in low-to intermediate-risk patients: Less radiation, less invasive angiography, and less revascularisation	Scandinavian Cardiovascular Journal	2014	0	7	Denmark	positive	no
0	50	2013		Comparison of utility of tumor size and apparent diffusion coefficient for differentiation of low- and high-grade clear-cell renal cell carcinoma	Acta Radiologica	2014	1	8	Japan	positive	no
0	50	2013		Multifunctional nanoparticles for brain tumor imaging and therapy	Advanced Drug Delivery Reviews	2014	1	5	USA	positive	no
0	50	2013		ASFNR recommendations for clinical performance of MR dynamic susceptibility contrast perfusion imaging of the brain	American Journal of Neuroradiology	2015	2	6	USA	positive	no
0	50	2013		Arterial spin-labeling perfusion MRI stratifies progression-free survival and correlates with epidermal growth factor receptor status in glioblastoma	American Journal of Neuroradiology	2015	2	14	China+USA	positive	no
0	50	2013		MRI grading versus histology: Predicting survival of world health organization grade II-IV astrocytomas	American Journal of Neuroradiology	2015	2	6	Australia	positive	no
0	50	2013	book chapter	Brain imaging: Assessing therapy responses using quantitative imaging biomarkers	Biomedical Imaging: Applications and Advances	2014	1
0	50	2013	book chapter	Diffusion-weighted methods	Brain Tumor Imaging	2015	2
0	50	2013		Added value of advanced over conventional magnetic resonance imaging in grading gliomas and other primary brain tumors	Cancer Imaging	2014	1	5	Spain	positive	no
0	50	2013		Malignant gliomas: Current perspectives in diagnosis, treatment, and early response assessment using advanced quantitative imaging methods	Cancer Management and Research	2014	1	5	USA	positive	no
0	50	2013	no fulltext	Application of ADC values of diffusion-weighted imaging on 3.0T MRI in classification of invasive breast cancer	Chinese Journal of Medical Imaging Technology	2015	2
0	50	2013		Application of parameters of dynamic contrast-enhanced MRI and ADC in grading pediatric gliomas	Chinese Journal of Medical Imaging Technology	2015	2	7	China+USA	positive	no
0	50	2013		Amino acid PET and MR perfusion imaging in brain tumours	Clinical and Translational Imaging	2017	4	5	Germany+Italy+Switzerland	positive	no
0	50	2013		Diffusion-weighted magnetic resonance imaging of gallbladder adenocarcinoma: Analysis with emphasis on histologic grade	Clinical Imaging	2016	3	10	Korea	positive	no
0	50	2013		The relation between apparent diffusion coefficient and clinical stage of clear-cell renal cell carcinoma	Clinical Imaging	2015	2	9	Japan	positive	no
0	50	2013		Prognostic Value of Conventional Magnetic Resonance Imaging for Adult Patients with Brain Tumors	Clinical Neuroradiology	2015	2	5	Germany	positive	no
0	50	2013		Magnetic resonance diffusion metrics indexing high focal cellularity and sharp transition at the tumour boundary predict poor outcome in glioblastoma multiforme	Clinical Radiology	2015	2	6	UK	positive	no
0	50	2013		Computer-aided grading of gliomas based on local and global MRI features	Computer Methods and Programs in Biomedicine	2017	4	3	Taiwan	positive	no
0	50	2013		Preoperative grading of supratentorial gliomas using high or standard b-value diffusion-weighted MR imaging at 3T	Diagnostic and Interventional Imaging	2017	4	6	Turkey + USA	positive	no
0	50	2013		Cerebral tumors: Specific features in children	Diagnostic and Interventional Imaging	2014	1	2	France	positive	no
0	50	2013		Role of diffusion-weighted MR imaging in discrimination between the intracranial cystic masses	Egyptian Journal of Radiology and Nuclear Medicine	2014	1	4	Egypt	positive	no
0	50	2013		Analysis of T2 signal intensity helps in the differentiation between high and low-grade brain tumours in paediatric patients	European Journal of Paediatric Neurology	2016	3	5	Germany	positive	no
0	50	2013		Imaging of adult brainstem gliomas	European Journal of Radiology	2015	2	3	Switzerland	positive	no
0	50	2013		Analysis of diffusion tensor imaging metrics for gliomas grading at 3 T	European Journal of Radiology	2014	1	7	Norway	positive	no
0	50	2013		Anaplastic transformation of low-grade gliomas (WHO II) on magnetic resonance imaging	Folia Neuropathologica	2014	1	6	Poland	positive	no
0	50	2013	book chapter	Functional magnetic resonance techniques in CNS tumors	Functional Imaging in Oncology: Clinical Applications - Volume 2	2014	1
0	50	2013		Neuroradiological findings and clinical features for diagnosis of cerebellar oligodendroglioma: Retrospective study of 7 cases	International Journal of Clinical and Experimental Pathology	2017	4	8	China	positive	no
0	50	2013		The role of magnetic resonance diffusion-weighted imaging and three-dimensional arterial spin labelling perfusion imaging in the differentiation of parasellar meningioma and cavernous haemangioma	Journal of International Medical Research	2014	1	8	China	positive	no
0	50	2013		The use of MR perfusion imaging in the evaluation of tumor progression in gliomas	Journal of Korean Neurosurgical Society	2017	4	4	USA	positive	no
0	50	2013		Apparent diffusion coefficient measurement in glioma: Influence of region-of-interest determination methods on apparent diffusion coefficient values, interobserver variability, time efficiency, and diagnostic ability	Journal of Magnetic Resonance Imaging	2017	4	8	China	positive	no
0	50	2013		Intravoxel incoherent motion diffusion-weighted imaging analysis of diffusion and microperfusion in grading gliomas and comparison with arterial spin labeling for evaluation of tumor perfusion	Journal of Magnetic Resonance Imaging	2016	3	8	China	positive	no
0	50	2013		Imaging of Primary Brain Tumors and Metastases with Fast Quantitative 3-Dimensional Magnetization Transfer	Journal of Neuroimaging	2015	2	7	Switzerland	positive	no
0	50	2013		Concurrent functional and metabolic assessment of brain tumors using hybrid PET/MR imaging	Journal of Neuro-Oncology	2016	3	8	USA	positive	no
0	50	2013		Advanced MRI may complement histological diagnosis of lower grade gliomas and help in predicting survival	Journal of Neuro-Oncology	2016	3	12	Italy	positive	no
0	50	2013		The role of imaging in the management of adults with diffuse low grade glioma: A systematic review and evidence-based clinical practice guideline	Journal of Neuro-Oncology	2015	2	6	USA	positive	no
0	50	2013		Dynamic contrast enhanced T1 MRI perfusion differentiates pseudoprogression from recurrent glioblastoma	Journal of Neuro-Oncology	2015	2	8	USA	positive	no
0	50	2013		MR screening of candidates for thrombolysis: How to identify stroke mimics?	Journal of Neuroradiology	2014	1	13	France + UK	positive	no
0	50	2013	no citation found	Diagnostic accuracy of diffusion MRI with quantitative ADC measurements in differentiating glioma recurrence from radiation necrosis	Journal of the Neurological Sciences	2015	2	5	China	positive	no
0	50	2013		The utility of diffusion MRI with quantitative ADC measurements for differentiating high-grade from low-grade cerebral gliomas: Evidence from a meta-analysis	Journal of the Neurological Sciences	2017	4	6	China	positive	no
0	50	2013		Comparison of different post-processing algorithms for dynamic susceptibility contrast perfusion imaging of cerebral gliomas	Magnetic Resonance in Medical Sciences	2017	4	10	Japan	positive	no
0	50	2013	book chapter	Neuroimaging in clinical trials	Medical Imaging in Clinical Trials	2014	1
0	50	2013		Diffusion-weighted methods	Medical Radiology	2016	3	2	Germany	positive	no
0	50	2013		Advances in neuro-oncology imaging	Nature Reviews Neurology	2017	4	4	Germany	positive	no
0	50	2013		[18F]-fluoro-l-thymidine PET and advanced MRI for preoperative grading of gliomas	NeuroImage: Clinical	2015	2	12	France	positive	no
0	50	2013		Prognostic value of perfusion-weighted magnetic resonance imaging in acute intracerebral hemorrhage	Neurological Research	2016	3	6	China	positive	no
0	50	2013		Differentiation of high-grade and low-grade diffuse gliomas by intravoxel incoherent motion MR imaging	Neuro-Oncology	2016	3	11	Japan	positive	no
0	50	2013		Multimodal MR imaging model to predict tumor infiltration in patients with gliomas	Neuroradiology	2014	1	14	USA	positive	no
0	50	2013		Outcomes in Reoperated Low-Grade Gliomas	Neurosurgery	2015	2	5	USA	positive	no
0	50	2013		Glioma grading using apparent diffusion coefficient map: Application of histogram analysis based on automatic segmentation	NMR in Biomedicine	2014	1	6	Korea	positive	no
0	50	2013	no fulltext	Combination of MRI and dynamic FET PET for initial glioma grading | [Kombination von MRI und dynamischer FET-PET zum initialen Grading von Gliomen]	NuklearMedizin	2014	1	9	Switzerland
0	50	2013	no fulltext	PET in gliomas: Overview of current studies | [PET bei gliomen: Eine übersicht der aktuellen literatur]	NuklearMedizin	2014	1	1	Germany
0	50	2013		Diffusion kurtosis imaging can efficiently assess the glioma grade and cellular proliferation	Oncotarget	2015	2	12	China	positive	no
0	50	2013		Effect of a computer-aided diagnosis system on radiologists' performance in grading gliomas with MRI	PLoS ONE	2017	4	4	Taiwan + USA	positive	no
0	50	2013		The sum of tumour-to-brain ratios improves the accuracy of diagnosing gliomas using 18F-FET PET	PLoS ONE	2015	2	7	Poland	positive	no
0	50	2013		Convex-envelope based automated quantitative approach to multi-voxel 1HMRS applied to brain tumor analysis	PLoS ONE	2015	2	9	China+France	positive	no
0	50	2013		Prognosis prediction of measurable enhancing lesion after completion of standard concomitant chemoradiotherapy and adjuvant temozolomide in glioblastoma patients: Application of dynamic susceptibility contrast perfusion and diffusion-weighted imaging	PLoS ONE	2014	1	11	Korea	positive	no
0	50	2013		Data-driven grading of brain gliomas: A multiparametric MR imaging study	Radiology	2014	1	9	Italy	positive	no
0	50	2013		Malignant Glioma: MR imaging by using 5-aminolevulinic acid in an animal model	Radiology	2014	1	10	Korea	positive	no
0	50	2013		Imaging genomics of glioblastoma: Biology, biomarkers, and breakthroughs	Topics in Magnetic Resonance Imaging	2015	2	4	USA	positive	no
1	51	2017		Detection of dental pathologies in routine paranasal CT scans: A retrospective study	Journal of Clinical and Diagnostic Research	2017	0	3	Turkey	positive	no
0	52	2008		Biomarkers for Parkison's disease: Tools to assess Parkinson's disease onset and progression	Annals of Neurology	2008	0	4	USA	positive	no
0	52	2008		Comparison of parameters of 123I-metaiodobenzylguanidine scintigraphy for differential diagnosis in patients with parkinsonism: Correlation with clinical features	Annals of Nuclear Medicine	2011	3	5	Japan	positive	no
0	52	2008		REM sleep behavior disorder: Updated review of the core features, the REM sleep behavior disorder-neurodegenerative disease association, evolving concepts, controversies, and future directions	Annals of the New York Academy of Sciences	2010	2	1	USA	positive	no
0	52	2008	book chapter	Findings of MIBG cardiac scintigraphy: Dementia with lewy bodies and related dementia	Clinical Assessment of the Autonomic Nervous System	2016	8
0	52	2008		Exploiting the potential of molecular profiling in Parkinsons disease: Current practice and future probabilities	Expert Review of Molecular Diagnostics	2010	2	4	Australia	positive	no
0	52	2008		Treatment of autonomic dysfunction in patients with extrapyramidal disorders | [Therapie autonomer Dysfunktion bei Patienten mit extrapyramidalen Erkrankungen]	Fortschritte der Neurologie Psychiatrie	2010	2	3	Germany	positive	no
0	52	2008		Association of decreased sympathetic nervous activity with mortality of older adults in long-term care	Geriatrics and Gerontology International	2014	6	9	Japan	positive	no
0	52	2008		Transcranial sonography in relation to SPECT and MIBG	International Review of Neurobiology	2010	2	3	Japan	positive	no
0	52	2008		Diagnostic Performance of Myocardial Innervation Imaging Using MIBG Scintigraphy in Differential Diagnosis between Dementia with Lewy Bodies and Other Dementias: A Systematic Review and a Meta-Analysis	Journal of Neuroimaging	2012	4	2	Italy	positive	no
0	52	2008		Autonomic dysfunction in parkinsonian disorders: Assessment and pathophysiology	Journal of Neurology, Neurosurgery and Psychiatry	2013	5	5	Japan	positive	no
0	52	2008		Favorable Effect of Sympathetic Nervous Activity on Rehabilitation Outcomes in Frail Elderly	Journal of the American Medical Directors Association	2015	7	9	Japan	positive	no
0	52	2008		Functional imaging of non-motor signs in Parkinson's disease	Journal of the Neurological Sciences	2012	4	4	France	positive	no
0	52	2008		Cardiovascular autonomic testing in extrapyramidal disorders	Journal of the Neurological Sciences	2011	3	2	Germany	positive	no
0	52	2008		Parkinson's at risk syndrome: Can Parkinson's disease be predicted?	Movement Disorders	2010	2	2	USA	positive	no
0	52	2008	no fulltext	Autonomic dysfunction in patients with extrapyramidal disorders | [Neurovegetative Funktionsstörungen bei extrapyramidalmotorischen Erkrankungen]	Nervenheilkunde	2013	5
0	52	2008	no English	Diagnostic value of cardiac 123I-metaiodobenzylguanidine ( 123I-MIBG) scintigraphy in Lewy body disorders | [Valor diagnóstico de la gammagrafía cardíaca con 123I-metaiodobenzilguanidina en las enfermedades con cuerpos de Lewy]	Neurologia	2009	1	11	Spain
0	52	2008	no fulltext	Rapid eyes movement sleep behavior disorder: Updated review of the core features | [Guía de práctica clínica en trastornos del comportamiento del sueño rapid eyes movement]	Neurologia Argentina	2012	4
0	52	2008		Myocardial MIBG scintigraphy: A useful clinical tool	Neurological Sciences	2010	2	4	Switzerland	positive	no
0	52	2008		Sudomotor, skin vasomotor, and cardiovascular reflexes in 3 clinical forms of Lewy body disease	Neurology	2009	1	5	Japan	positive	no
0	52	2008		Can we image premotor Parkinson disease?	Neurology	2009	1	2	USA	positive	no
0	52	2008		Comparison of the diagnostic performance of H/M ratio between early and delayed phases for Lewy body disease	Nuclear Medicine Communications	2015	7	4	Japan	positive	no
0	52	2008		SPECT and PET in atypical parkinsonism	PET Clinics	2010	2	1	USA	positive	no
0	52	2008	no fulltext	Premature and differential diagnosis of disautonomy in Parkinson's disease by means of cardiac 123I-MIBG gammagraphy | [Diagnóstico precoz y diferencial de la disautonomía en la enfermedad de Parkinson mediante gammagrafía cardíaca con 123I-MIBG]	Revista de Neurologia	2009	1
0	52	2008		Imaging non motor signs in Parkinson's disease | [Imagerie des signes non moteurs dans la maladie de Parkinson]	Revue Neurologique	2012	4	4	France	positive	no
0	52	2008		Clinical significance of REM sleep behavior disorder in Parkinson's disease	Sleep Medicine	2013	5	4	Japan	positive	no
0	52	2008	book chapter	Early clinical features of the parkinsonian-related dementias	The Behavioral Neurology of Dementia	2009	1
0	52	2008		Treatment of dysautonomia in extrapyramidal disorders	Therapeutic Advances in Neurological Disorders	2010	2	2	Germany	positive	no
0	52	2008	book chapter	Parkinson’s disease	Translational Neuroscience: Applications in Psychiatry, Neurology, and Neurodevelopmental Disorders	2012	4
0	53	2008		Severe postoperative blood pressure instability in a patient with long standing Parkinson's disease	Acta Anaesthesiologica Belgica	2011	3	4	Netherlands	positive	no
0	53	2008		Heart rate variability in Parkinson's disease unaffected by deep brain stimulation	Acta Neurologica Scandinavica	2012	4	6	Greece	positive	no
0	53	2008		The effect of rehabilitation on heart rate variability in patients with Parkinson's disease | [Efekt rehabilitace na Variabilitu srdeční frekvence u pacientů s Parkinsonovou nemocí]	Acta Universitatis Palackianae Olomucensis, Gymnica	2012	4	5	Czech Republic	positive	no
0	53	2008	book chapter	Biomarkers, mechanisms, and potential prevention of catecholamine neuron loss in parkinson disease	Advances in Pharmacology	2013	5	1	USA
0	53	2008		Gender differences in orthostatic hypotension	American Journal of the Medical Sciences	2011	3	4	USA	positive	no
0	53	2008	book chapter	Evaluation of the autonomic nervous system	Aminoff's Electrodiagnosis in Clinical Neurology	2012	4
0	53	2008	book chapter	Imaging the functional brain-heart axis: Neurodegenerative diseases	Autonomic Innervation of the Heart: Role of Molecular Imaging	2015	7
0	53	2008	book chapter	Nonmotor Aspects of Parkinson's Disease	Blue Books of Neurology	2010	2
0	53	2008	no fulltext	Clinical study on orthostatic hypotension and its influencing factors in Parkinson disease	Chinese Journal of Contemporary Neurology and Neurosurgery	2009	1
0	53	2008	no fulltext	Research progress of orthostatic hypotension in Parkinson's disease	Chinese Journal of Neurology	2017	9
0	53	2008	no fulltext	Parkinson disease: Not just a movement disorder	Cleveland Clinic Journal of Medicine	2008	0	3	USA
0	53	2008		Falls and gait disorders in geriatric neurology	Clinical Neurology and Neurosurgery	2010	2	5	Germany	positive	no
0	53	2008	no fulltext	Parkinson's disease: Focus on non motor symptoms	Journal International Medical Sciences Academy	2016	8
0	53	2008		Autonomic Nervous System Dysfunction in Patients with Parkinson Disease Having Depression	Journal of Geriatric Psychiatry and Neurology	2016	8	7	Korea	positive	no
0	53	2008		Carotid artery thickening and neurocirculatory abnormalities in de novo Parkinson disease	Journal of Neural Transmission	2014	6	8	South Korea	positive	no
0	53	2008		Imaging approaches to Parkinson disease	Journal of Nuclear Medicine	2010	2	1	UK	positive	no
0	53	2008		Arterial baroreflex dysfunction fails to mimic Parkinson's disease in rats	Journal of Pharmacological Sciences	2008	0	6	China	positive	no
0	53	2008		Decreased baroreflex sensitivity in Parkinson's disease is associated with orthostatic hypotension	Journal of the Neurological Sciences	2017	9	6	Slovakia	positive	no
0	53	2008		Parkinson's disease: Acquired frailty of archaic neural networks?	Journal of the Neurological Sciences	2012	4	2	Luxembourg	positive	no
0	53	2008		Autonomic dysfunction in PD: A window to early detection?	Journal of the Neurological Sciences	2011	3	3	USA	positive	no
0	53	2008		Systemic blood pressure profile correlates with cardiac 123I-MIBG uptake in patients with Parkinson's disease	Journal of the Neurological Sciences	2011	3	9	Japan	positive	no
0	53	2008		Systemic postganglionic adrenergic studies do not distinguish parkinson's disease from multiple system atrophy	Journal of the Neurological Sciences	2009	1	3	USA+Germany	positive	no
0	53	2008		Disparate cardio-cerebral vascular modulation during standing in multiple system atrophy and Parkinson disease	Journal of the Neurological Sciences	2009	1	6	China	positive	no
0	53	2008	book chapter	Cardiovascular Autonomic Dysfunction in Parkinson's Disease	Milestones in Drug Therapy	2013	5
0	53	2008		Orthostatic hypotension, balance and falls in Parkinson's disease	Movement Disorders	2009	1	5	Finland	positive	no
0	53	2008	no fulltext	Cardiovascular symptoms in Parkinson's disease | [Kardiovaskuläre symptome beim idiopathischen parkinson-syndrom]	Nervenheilkunde	2012	4
0	53	2008		REM sleep behavior disorder: From dreams to neurodegeneration	Neurobiology of Disease	2012	4	3	Canada	positive	no
0	53	2008		Animal models of the non-motor features of Parkinson's disease	Neurobiology of Disease	2012	4	2	USA	positive	no
0	53	2008		Nonmotor disturbances in Parkinson's disease	Neurodegenerative Diseases	2011	3	1	Switzerland	positive	no
0	53	2008		Recent developments in innervation imaging using iodine-123- metaiodobenzylguanidine scintigraphy in Lewy body diseases	Neurological Sciences	2010	2	5	Italy	positive	no
0	53	2008		The diagnostic discrimination of cutaneous α-synuclein deposition in Parkinson disease	Neurology	2016	8	5	USA	positive	no
0	53	2008		Dopaminergic and behavioral correlates of progressive lesioning of the nigrostriatal pathway with 1-methyl-4-phenyl-1,2,3,6-tetrahydropyridine	Neuroscience	2011	3	5	USA	positive	no
0	53	2008		Enriched environment promotes similar neuronal and behavioral recovery in a young and aged mouse model of Parkinson's disease	Neuroscience	2011	3	3	USA	positive	no
0	53	2008		Cardiac denervation and dysautonomia in Parkinson's disease: A review of screening techniques	Parkinsonism and Related Disorders	2008	0	3	USA	positive	no
0	53	2008		Orthostatic hypotension in patients with Parkinson's disease and atypical parkinsonism	Parkinson's Disease	2014	6	2	Sweden+Iran	positive	no
0	53	2008		Effects of noradrenergic denervation on L-DOPA-induced dyskinesia and its treatment by α- And β-adrenergic receptor antagonists in hemiparkinsonian rats	Pharmacology Biochemistry and Behavior	2012	4	9	USA	positive	no
0	53	2008	no English	No motor signs in Parkinson's disease | [Les signes non moteurs de la maladie de Parkinson]	Presse Medicale	2017	9	3	France
0	53	2008	book chapter	Imaging non-motor aspects of Parkinson's disease	Progress in Brain Research	2010	2	2	UK
0	53	2008	no fulltext	Disautonomic features in presyntomatic subjects and patients with type 2 spinocerebellar ataxia | [Manifestaciones disautonómicas en sujetos presintomáticos y enfermos de ataxia espinocerebelosa tipo 2]	Revista Mexicana de Neurociencia	2011	3
0	53	2008		Predicting neurodegenerative disease in idiopathic rapid eye movement (REM) sleep behavior disorder: Conference proceedings, REM Sleep Behavior Symposium 2011	Sleep and Biological Rhythms	2013	5	1	Canada	positive	no
0	53	2008		Multifactorial sleep disturbance in Parkinson's disease	Sleep Medicine	2017	9	3	USA	positive	no
0	53	2008		Rapid eye movement sleep behavior disorder as a biomarker for neurodegeneration: The past 10years	Sleep Medicine	2013	5	3	Canada	positive	no
0	53	2008		Effect of subthalamic nucleus deep brain stimulation on the autonomic nervous system in parkinson's disease patients assessed by spectral analyses of R-R interval variability and blood pressure variability	Stereotactic and Functional Neurosurgery	2012	4	11	Japan	positive	no
0	53	2008		Effects of levodopa therapy on global left ventricular systolic function in patients with Parkinson disease	Wiener Klinische Wochenschrift	2016	8	4	Turkey	positive	no
1	54	2009		Spontaneous biliary perforation in a 7-year-old child	Formosan Journal of Surgery	2015	6	5	India	positive	no
1	54	2009		Bile Duct Perforation due to Inspissated Bile Presenting as Refractory Ascites	Indian Journal of Pediatrics	2016	7	6	India	positive	no
1	54	2009		Spontaneous perforation of the bile duct in infancy and childhood: A systematic review	Journal of Pediatric Gastroenterology and Nutrition	2010	1	3	UK	positive	no
1	54	2009		Spontaneous bile duct perforation with cystic fibrosis and meconium ileus	Journal of Pediatric Surgery Case Reports	2015	6	3	USA	positive	no
1	54	2009		Spontaneous perforation of the bile duct in a neonate: Drainage or resection?	Journal of the Chinese Medical Association	2012	3	3	Taiwan	positive	no
